# Supplementary material for: Machine learning multi-omics analysis reveals cancer driver dysregulation in pan-cancer cell lines compared to primary tumors
Source: Commun Biol. 2022 Dec 13;5:1367. doi: 10.1038/s42003-022-04075-4 (PMC9747808; doi:10.1038/s42003-022-04075-4)
Supplement: Supplementary file 4 — Supplementary Data 1 [file 42003_2022_4075_MOESM4_ESM.xlsx]

## Sheet: Top 10% most important genes CC
Top 10% genes from 50 random 80/20 train/test SVM runs on TCGA-CCLE merged expression dataset without immune-related genes
all genes (n=1854)	lncRNA only (n=54)
RP11-172F4.2	AL133243.2
FAM110D	IQCH-AS1
SPDYE1	AL139288.1
RP1-224A6.8	LINC00324
RP11-598F7.5	PLBD1-AS1
LINC00675	STX17-AS1
RP3-423B22.5	LINC00957
NOSTRIN	SND1-IT1
RP11-354E23.4	PART1
ZYG11B	SOX9-AS1
LRAT	LINC00847
DPEP2	LINC00240
SDCBP2	LINC01559
RPL9P30	AC011933.2
TPRG1L	UXT-AS1
AC079807.3	CASC15
AC010240.2	PRRT3-AS1
AL133243.2	LINC01001
YWHAZP2	TRAM2-AS1
NANOGP5	PCAT19
ITSN2	AL133243.1
ADGRG3	PIK3CD-AS2
PLEKHG6	LBX2-AS1
ARHGAP10	LINC01605
PDK2	LINC01235
MAPRE2	AC234582.1
RPL28	LINC01137
AC100830.5	ARAP1-AS1
RBBP9	LINC00707
RP11-397P13.6	AGAP2-AS1
RAB3IL1	NAV2-AS1
RP11-203B9.4	LINC00665
CTD-2528L19.6	AP002518.1
MAML3	PCAT6
RP11-29H23.7	VPS9D1-AS1
SETP5	AC092155.1
RP11-372K14.2	LINC01138
AD000092.3	PCED1B-AS1
RP11-16C1.2	TBX2-AS1
MCTS2P	PSMB8-AS1
GRAPL	AC245100.1
IQCH-AS1	LINC00622
GLTP	GAPLINC
SNCAIP	AC007009.1
RPS7P4	SLCO4A1-AS1
AL139288.1	DLGAP1-AS1
RP11-135N5.3	LIMD1-AS1
PABPC1P1	U91328.1
CTB-181H17.1	CERS6-AS1
RP11-165F24.3	H19
RN7SL798P	RNF185-AS1
RP11-73M18.8	HCG25
LIN7C	AC009065.4
ZNF800	AC055736.1
ZNF33B
SPDYE5
RPL36AP26
NHP2L1
CPTP
RP11-819C21.1
RP11-16F15.2
PLEKHS1
RP3-522D1.1
ACO2
APOC1P1
RPL21P39
RP11-541N10.3
EEF1A1P3
WBP2NL
RFC1
SNX31
SERPINB1
CRIPT
KIF13A
RP11-39K24.12
RPS26P31
PPIAP2
C7orf73
HLA-DPB2
RP11-759F5.1
RP11-247I13.3
RP4-814D15.2
HGSNAT
DOC2B
RPL21P123
ZNF709
RP11-295H24.4
RP11-834C11.14
POU5F1
RP11-1029M24.1
RP11-744D14.1
NXF1
LINC00324
RAB11B
OXGR1
RPS3AP47
RP11-43D4.3
SHANK3
TTC22
AP000662.9
RP11-383F6.1
RALGAPA1P
RPS3AP26
AC004980.9
RN7SL382P
SULT1C4
RP11-513M16.7
STX8P1
MRPL53P1
AC007000.10
TSPY26P
SMDT1
CABIN1
CUX1
SMEK2
RP11-296A18.5
POU5F1P4
KCNRG
ITPRIPL2
RP4-605O3.4
RP11-320L11.2
MARK2
RNF169
RP3-393E18.1
FBLN5
RP11-802O23.4
MIPEPP3
ZSWIM1
NUFIP1
PLBD1-AS1
RP5-867C24.1
RN7SL5P
RP11-389C8.2
RP11-571F15.2
ANKRD46
RP3-337H4.6
USP38
ZMYND12
HMGB1P3
EEF1A1P25
RPS18P12
PNKD
RP11-2E11.9
RP11-738E22.3
RP11-385F5.5
SPRR2G
PPP1R21
SGK3
SF3B3
RPL9P32
RP11-617F23.2
MARK2P8
TECR
RP11-388M20.2
RPL27A
CTD-2192J16.20
MRPS36
CCDC91
RP11-477N3.1
RP11-209D14.4
RP11-801F7.1
RP11-48B3.4
SLC6A1
RP11-867G23.8
RPL35AP32
CC2D1A
RP11-275F13.3
PACRG
RP11-305E6.4
RP11-83A24.2
KIAA1429
ADH7
SPDYE10P
CD2AP
RP11-631M6.2
ZNF484
CTA-305I2.1
ZNF277
ZNF182
SPATA1
MS4A14
AL928654.7
RP13-93L13.2
STX17-AS1
FAAP20
GAPDHP61
RP11-342K2.1
RPL18P10
RP1-228H13.1
DTX2
FOLH1
C19orf53
RP11-318K15.2
RP11-184I16.3
HSD11B2
EMID1
RPL7P32
HELB
AQR
INTS7
MYO9B
SNRPGP18
FTH1P4
TOMM22
USP11
RP11-750H9.5
AC004951.5
RP11-697H9.5
LNX2
LRRC70
TMCC1
CTD-2555O16.2
BTBD6
RPS3AP5
NRBF2P5
RP11-102M11.1
RPLP2
RP11-526D8.11
RP11-728K20.1
ZBTB25
COX6CP14
ARL2BP
ZNF57
ZNF436
RP11-44N21.3
UQCR11
SYCP3
MRPL34
UBQLN2
CTB-55O6.8
MTERF3
FP236383.5
RP11-81A22.5
RPL29P12
RP11-254B13.4
SLC44A1
RP11-72I8.1
GAFA3
RPS7
FAM134C
SFXN4
EFHD2
RP11-527N22.2
RN7SL558P
POPDC2
EPS15L1
TAF3
RP11-855A2.3
SOX10
RPS12P23
MED25
RP11-6N17.6
SLC6A11
RP11-88I18.2
CTD-2517O10.6
CTC-325H20.4
PANK1
ATP1A2
RP11-428J1.5
RAI2
FTH1P3
INTS8
RP11-999E24.3
RP11-552M11.4
SPATA2
RP11-347P5.1
RP11-665C16.1
LINC00957
RP11-44D5.1
NOP56P1
RP11-201O14.1
AC006126.4
RNU2-63P
GLIPR2
PDE6G
C9orf16
C1orf56
PER2
HSD17B11
RP11-324O2.3
CCDC107
ARMC10
LOH12CR1
IFT172
HCFC1
TSPAN18
RP11-488C13.5
DNMBP
COL12A1
SND1-IT1
FERMT1
RPL5P23
YWHAZP6
ZNF713
ZNF205
ZDHHC1
RGPD6
RP1-232L22__B.1
CTC-559E9.5
HIGD1AP16
ZNF575
PDGFRA
ADAMTS9
APPL1
RP1-193H18.2
P2RY13
RP11-283I3.6
AC006386.1
RP1-34B20.4
PART1
SOX9-AS1
MORC2
KIAA1522
IGHV3-74
ZNF888
MAST4
CCDC22
ZNF706
AC068522.4
RPS2
NAGS
SCARF1
LINC00847
NAPEPLD
RP1-101A2.1
SPDYE3
C7orf26
CH17-118O6.3
KDF1
CHADL
SRM
RPL32
RN7SL587P
ETV4
NXT2
CTC-526N19.1
CCDC101
MOB3C
RN7SL138P
KRT8P11
BTD
NAB1
OGN
ZNF654
OST4
RAB4B
TESPA1
GPS2P1
COX7B
TNFAIP8L1
AHDC1
RP11-25I15.1
PRRC2A
GIMAP1
VMO1
GCFC2
FSCN1
RP11-973H7.3
RP11-252K23.2
ZNF213
ABHD14A
RP11-598P20.3
SEMA6A
LINC00240
GTDC1
RP11-707M3.3
MAGED4B
INTS1
PLEKHH1
RP11-627K11.6
FBXL14
RP11-421F16.3
NR2C2AP
FOXK1
PRR19
PPP1R37
RPL14P3
MDFI
RPL13AP7
ABCA1
FAM195A
C11orf49
RP11-373D23.3
TMEM53
HSPA12B
CRCT1
RP1-257A7.5
CPNE3
RP11-1100L3.8
IGKV2D-29
RP11-823P9.4
RPL14
OR7E14P
FAM134A
TRGV10
BLOC1S5
PARD6A
OBFC1
CNOT1
LINC01559
C19orf45
RP11-303E16.8
EXOC3L1
ZNF564
RN7SL731P
GJB1
BTBD11
RP11-798G7.6
FUT11
VNN2
UAP1L1
NDN
RP11-363E7.4
ACSM3
KRT16P4
CTC-518B2.12
SHMT1
PPP1R3B
APEX2
LRRC41
RPS26P47
PHBP19
RNF5P1
SCGB3A1
RP11-974F13.5
ECM2
ARFGEF1
AC011933.2
PHLDA1
RP11-281O15.7
BIRC6
RHBDD2
HMGN2P17
KRTCAP3
PTOV1
SERP2
RP11-64K7.1
ZNF865
ZNF563
IGLV8-61
RP11-680G24.6
GKAP1
DNAJC4
RP11-460E7.8
ARHGAP9
CBLC
IGLV3-10
CLIC2
SEMA5B
NAP1L1P1
RP11-506M13.3
RPL9P7
VAC14
ZNF846
PNPLA6
CAPNS1
FAM104B
WIZ
CHCHD2P6
GRAP
TMC5
AC004987.9
TMEM254
ADCY4
UXT-AS1
ZDHHC9
HIBCH
C17orf58
SNX33
SLC10A6
RNF122
DALRD3
KLF3
IGHV3-49
RP11-770J1.3
CHCHD3P3
RP11-35G9.5
PIK3R5
ZNF22
MED26
ADO
CTC-425F1.4
NUP214
ESCO1
ENPEP
LRRC28
ZMIZ2
SCAP
RP13-228J13.5
ZNF319
COMMD9
RP11-82O19.2
C19orf57
CYGB
AC012005.3
BCKDHA
PAPOLG
GUCY1A3
TMEM120A
IGKV1-8
CTD-2544N14.3
ABO
PARS2
RP11-624L12.1
RP11-38L15.2
RP11-498C9.15
THADA
TMEM220
RPL10AP2
RP11-848G14.5
RNF2
SAP130
MFSD6
CMC4
TMEM127
RP11-417N10.4
NEIL2
CC2D2A
IGHV1-69
XXbac-B461K10.4
CASC15
ZNF574
PRRT3-AS1
MFSD2B
TMEM219
C1QTNF4
PLEKHA3
EEF1A1P11
RPL8
NPM1P25
ZNF440
FAM124A
SNORD3C
CTD-2161E19.1
AC016735.2
RP11-1223D19.3
GSTM4
MBOAT7
ZNF204P
THEM6
RP11-680G24.4
CTDSPL
ELK1
DLGAP4
TIMM13
RNF25
ZNF581
FAM109B
EEF1A1P6
RP11-129M16.4
PIFO
NAPRT
UBE2D3P2
FAM107A
CCDC6
RP1-30M3.5
RP11-627K11.1
DTX2P1
CYP20A1
WSB2
CASP14
RPS10P2
RP11-164P12.5
PLXNC1
SYN1
SPATA7
CCDC174
LINC01001
CSRNP1
NFIA
LPCAT3
C2orf81
AFTPH
IGLV6-57
CCDC92
AC010883.5
REXO1
PARP16
RP11-616K22.1
RPL39P3
GNAI2
AC073072.7
LRRN4CL
CARM1
SYVN1
STARD8
FGFR3
SHC2
PYHIN1
TTYH1
TSPAN33
RPL15P3
ALOX15B
PRELID1P1
FAM102B
RP11-693N9.2
RBM38
EIF3L
GTF3A
CLPB
IGHV4-61
ADPRH
CCDC159
RTN1
TDO2
RP11-147L13.15
UBE2D4
NOVA1
RP11-95D17.1
RHOQ
RPL29
PQLC3
ALMS1
ADCK2
RP1-278E11.3
RP11-1198D22.1
RP11-680F20.12
OCEL1
ATAT1
FTLP14
SLC35D2
TRAM2-AS1
TRIM69
CENPP
PKP1
TTLL4
RP5-864K19.4
RP11-151F5.2
MYCT1
CTB-43P18.1
SWT1
CAD
FAM184A
PCAT19
AC002398.13
TMEM97
PTPN23
PCIF1
AL133243.1
CLYBL
CRYL1
IGHV4-31
HNRNPKP1
KIN
RP11-505K9.4
THAP4
PCDH12
TMEM131
RP3-406A7.7
RP1-102E24.1
TRIM29
ST5
BBS9
PARD6G
BCAN
CTDSP1
RP11-12M9.3
PIK3CD-AS2
LZTFL1
FBXO46
RP11-676M6.1
IGKV2-30
PLEKHO2
IRF2BP1
LBX2-AS1
ZBTB45
DGAT1
RPS27P29
PPAP2B
RP11-617F23.1
IGHV1-46
GPX7
FBRSL1
TIAM2
FAM174B
FBXO42
FAM110C
LINC01605
ATP8A1
TG
KLF16
RP11-603J24.17
LMO2
ZNF688
AC073415.2
RP11-216M21.1
DSC2
EIF4E3
AC011737.2
ABCB6
FAM53B
AC012358.8
SPDYE16
DOCK10
RP11-61L23.2
PTGES3P3
RHOJ
IQCK
PCED1B
RP11-888D10.4
FAM35BP
TRAPPC12
AKR7A3
NOA1
F5
VSIG1
LINC01235
MRPL53
ACKR1
NMRK1
AC234582.1
CIB2
FAM20A
TRBV27
RPL10P15
MED16
SNRPFP1
MVP
NDUFV2P1
CSGALNACT1
BCYRN1
ARHGAP15
SF3A2
WISP1
RP11-35G9.3
DUSP16
ESRP2
CCRN4L
RP5-1042K10.14
CAPN12
PHF1
UQCRFS1P1
MPV17
ODF3L1
FRRS1
RP11-156E6.1
GLI1
ALG12
MLANA
LRP4
ABLIM2
ZNF687
SNX15
LINC01137
SIPA1
CTC-444N24.7
ISYNA1
RP11-126L15.4
WNK2
TRAPPC8
DNASE1L3
TPRXL
EPHX3
SNORA49
NUDT8
SH2B2
DCAKD
GSDMC
KMT2B
BIN2
ZNF253
GAL3ST4
RPL21P119
MMP23A
H1FX
RGMA
BRE
ARMCX7P
ZNF438
ITM2B
CNFN
MPZL2
FLT4
TMEM179B
NID2
ZACN
CTD-2540B15.13
ID4
ZNF826P
GSTM5
RPL36
USP34
KDSR
SH3BGRL3
ASB13
NR4A2
ADGRE5
RP11-79P5.10
RP11-837J7.4
ARAP1-AS1
IRF2BPL
NOL9
RP11-473I1.9
RP11-115C21.2
ACY3
CNN1
TMEM180
PTPN18
BCORL1
LINC00707
RP11-734J24.1
DEXI
RP13-270P17.3
C19orf24
FCMR
AGAP2-AS1
MOB3A
SH3BP1
SIRPB2
RP11-651P23.4
KAT2B
CAPN3
GRTP1
HESX1
HSP90AB2P
POU3F1
CTD-2248H3.1
TMEM198B
RP11-599J14.2
BCAS3
LNX1
TRAPPC9
EGFLAM
RP11-213G2.3
FMO4
SPRY4
CIC
TPRG1
ACP6
NAV2-AS1
MYO1F
FAM222B
CAMSAP3
RP11-588K22.2
LRRCC1
LINC00665
HIVEP1
TMEM255B
TMEM201
C7orf55
SHROOM1
RPS7P10
SPATA17
LHPP
ZFAND4
NAALADL1
ZBTB7C
PCDH18
NFIX
RP11-2C24.9
ASPG
CYTIP
WDTC1
FTO
RP11-760H22.2
CHPT1
ZNF43
LAD1
ITPR2
KCNMB4
CTD-2270N23.1
ACHE
LGALS7
FOXO1
PPP1R11
CD69
RENBP
FIBIN
SEMA4B
FAM76A
RP11-48B14.1
IGHV3-11
ADAMTSL2
MAP1S
CTA-14H9.5
CTD-3025N20.3
ABHD14B
CREB3L1
SOX12
LYNX1
CP
RP11-157K17.5
CCNI2
ACOX3
AP002518.1
DTNB
CTSO
TRPV2
RP11-343C2.12
RPL17P50
GRASP
RP11-544O24.2
MED12
VCAN
FBRS
MPND
RP11-778D9.4
AKNA
TMEM51
AC004057.1
SLC35F6
HTRA3
TVP23A
ZMIZ1
AC011330.13
ASPHD2
2020-09-01
DUSP2
RPL9P25
RP11-379F4.6
MUC12
CDK2
RAB31
PLLP
SAMD1
SSBP4
LAMB2
SUMO1P4
CTC-260E6.4
CYP27A1
RP11-155G14.6
EIF3C
TCEA3
AC016629.7
LAGE3
ACRBP
GAGE13
CKMT2
GMFG
CRTAP
F13A1
CSTB
CTD-2231E14.8
HS1BP3
SIGLEC10
DYM
ATN1
DUSP7
HCFC1R1
RP11-379K17.12
KRT6B
JAZF1
PPP2R5A
BPHL
RASGRP3
PCAT6
RNPEPL1
FARP1
AF001548.5
KLF5
IGSF8
RAPGEF4
ZFP36
KLHDC7B
TMEM71
RP3-417G15.1
HSD17B14
SLC27A3
GPR153
FAM207BP
RNFT2
MCUR1
RP3-523K23.2
RP11-195F19.5
TESK1
RP11-291L22.6
ZNF385D
GPR143
DUSP18
ANGPTL2
VPS9D1-AS1
ZNF362
NUDT4P1
NUDT4P2
RP11-97O12.5
NPM1P6
CTC-444N24.8
SNX29
SLURP1
RP3-337O18.9
FAM117B
RP11-553L6.5
RP11-307O1.1
EGFL6
TAF4B
ETS2
RP11-109L13.1
RP11-756P10.6
MSRB2
NPAS2
GIMAP1-GIMAP5
SPATA6
CTC-512J14.5
FOXP4
OLA1P1
IGLV7-46
EPN3
FCF1P2
ZNF32
RP11-51J9.5
SNAI2
NFIC
LONRF1
PTPRG
RP5-1085F17.3
WDR66
DEGS2
RP11-303E16.2
LAMA4
MMRN2
TRAPPC5
RP11-343C2.9
RP11-1223D19.2
HEBP2
SELM
AC092155.1
DYSF
GJB6
OR2I1P
FAM102A
THEMIS2
C1orf233
NENF
FBP1
KRT17
REPS2
RP13-753N3.3
DHRS12
RTTN
GM2A
MEMO1P1
DUSP6
PHYHD1
AC093249.1
ERBB3
ZNF395
CTD-2207O23.12
LYPD5
RP11-1148L6.5
ANKHD1-EIF4EBP3
RILPL1
AC113188.2
PCCA
RP11-1228E12.1
RASGRF1
LINC01138
ATP5L
HSPG2
IL4I1
C3orf58
FAM167B
PDE6B
ZEB2
PRRG4
SEPN1
RP11-360D2.2
PROM2
FTH1P5
PTP4A3
2020-03-09
TCF4
ECSCR
CKMT1B
SCARNA7
PHYH
FAM13A
CTB-5E10.3
RP11-334J6.7
LIX1L
ERF
TUBB4A
ADGRF5
RP11-567I13.1
SCIMP
HNRNPA1P4
CKMT1A
UBALD2
ENTPD1
POLRMT
MIDN
ZNRF2
RHOB
RP11-688G15.3
GPD1L
NBAS
NDRG2
OTUD1
RP4-785G19.2
RP1-292B18.1
RPL3P4
ABHD6
FAIM2
AC069282.6
SCARNA5
GIT1
YBX1P10
ZNF185
ZNF14
SAMD10
COMMD1
FZD10
LINC01420
DCP1B
CTC-444N24.11
SPG11
PNCK
CH17-264B6.3
FAM127C
MAZ
RP11-152H18.3
COL4A5
COL7A1
AKR1B15
RP6-105D16.1
IGFLR1
PLCD1
AC074183.3
BCL2L10
OVOS2
MAGED4
CADPS2
FCRL3
RNF144B
ZNF511
ADTRP
BTBD16
LYVE1
AKR1C3
RP11-903H12.5
SLC9A1
SULT2B1
FGD2
OSBP2
TNFSF12-TNFSF13
EYA2
RP11-254F7.3
MARCKS
PCED1B-AS1
CTD-2510F5.4
MIR3648-1
MIR3648-2
VSIG2
FMO1
RNASE4
GS1-114I9.1
RP11-750B16.1
RP11-33O4.1
LSR
RP11-293I14.2
PITPNC1
IGHV1-2
RP11-334E6.12
GGTA1P
IGHV3-7
FBXL5
MAL
TBX2-AS1
FCGBP
PRR12
RP11-521B24.5
INAFM1
RNF208
CCDC102A
PLEK2
ZNF836
TMEM150B
RP11-333E13.2
ARMCX2
MYPOP
AC007192.6
CDT1
HELZ2
RRAGD
AC007283.5
NFIB
PAQR8
KHDRBS3
EPHB4
IGKV1-6
ARL8A
SNORD3A
ALPL
MAGEA9B
LDHAP7
PSMB8-AS1
RP11-360L9.8
RNF5
FAM195B
SULF1
ARAP2
NR4A1
IGHV4-34
TMEM88
GALM
GNG4
PLEKHB1
ZNF219
VWA5A
RASL12
ZNF883
GYPC
D4S234E
BEND5
RP11-101E13.5
LRFN3
ARHGAP25
RNASET2
DIAPH2
RPL32P29
RP11-490G8.1
AC006011.4
FOXS1
HEYL
PDZRN3
RP11-618K13.2
LA16c-390E6.5
ZNF524
GS1-358P8.4
HOXD9
TAGLN2P1
CDH3
FAM89B
PCDH17
CTC-429P9.1
AC241377.2
C1orf54
CTC-451P13.1
AC005363.9
HIGD1B
RN7SL4P
RP11-364L4.1
HNRNPA3P6
KLK13
SMIM22
AC245100.1
GZMK
LRRC6
C1orf21
LINC00622
RP11-768F21.1
IGHV3-15
RP4-665J23.1
CTA-963H5.5
IGKV2-24
MIA
CITED4
TPP1
GAPLINC
AK4P1
KRT6C
RP11-78A19.3
GS1-184P14.2
BMPR1APS2
BEX2
ASCL2
KIF26B
COL5A2
FGD1
E2F5
SNORD3B-1
PLEKHA4
FAM228B
CDC42EP5
PLAT
EFNA3
AC016292.3
RP11-624G17.3
CMIP
PRAP1
CLDN14
TLE2
GPR34
KLHDC8B
EXOC3L2
NID1
LAMC3
LGALS2
EVI2B
DBNDD1
RP11-63M22.2
AC007009.1
NFKBIE
LYSMD2
RNF43
RPS15AP1
IGLV3-21
ERG
MYO1D
SUGCT
CCDC149
ARMCX1
OLFML2A
RP11-318C24.1
CTC-250I14.3
DOCK6
CTD-2287O16.1
CLCA2
RAVER1
EIF4EBP3
RP11-265N6.1
RP4-539M6.19
CDC42EP1
ZDHHC8
ADAMTS2
MAF
SNORA47
LDHD
MFSD7
ATP5D
TCEA1P2
NPTX2
TLN1
RGS2
RP11-442H21.2
IQGAP2
TBX2
AC004967.7
EFEMP2
CSTA
SUMO2P1
TLE1P1
SOX2
COX4I2
IGLV1-47
PRR14
HK3
SPRY1
SH3BGRL
FABP6
ANKRD22
NCOA1
IGLV2-11
RASGEF1B
RPS15AP12
RP11-135F9.3
STARD10
SNORA76C
CEBPD
IGKV1-27
LDOC1
SH2D3C
AC092580.4
TGIF1
RAB20
SLCO4A1-AS1
SEMA3F
FN3K
LGALS7B
FGD5
SRD5A3
HSPA7
PRAF2
FAM84A
FAM127B
CCNI
LRRC25
GPR137B
CAMK2N1
CPXM1
JCHAIN
APOC4-APOC2
CTB-31O20.3
COL18A1
MFAP4
METTL7A
LINC01272
PCOLCE
KCTD12
RP11-367G18.2
MTURN
GIMAP8
IGHV2-5
RNF144A
HSD3B7
IGKV1-17
RP11-589N15.2
UMAD1
RP11-124N14.3
RP11-834C11.4
SLA
FMOD
GPM6B
RPSAP14
FXYD6
TPSB2
ZC3H3
IGKV1-9
NACA2
FOXQ1
LDB2
NUS1P1
MMP10
RPL7P23
GPAT2
MSR1
GPR4
RGS3
PILRA
IGLV1-44
TNC
ZNF703
SH3GL1P3
FDCSP
MAP1LC3B2
FHL3
TMEM238
CPVL
TEKT4P2
TMEM119
CAPN6
GSTM2
RP11-330L19.1
PSENEN
NPL
IGHGP
MYO15B
SYDE1
WFDC2
CIDEB
CCDC3
ABCG1
EGR2
TUSC1
BCL7C
TTC7B
IGHV1-18
IGKV2D-28
RBP7
TEAD2
MMP19
RPL39P34
KIAA1324
IGLV2-8
H2AFZP3
MAP3K6
RP11-867G23.4
PPP1R14BP3
ARHGEF15
SYNJ2BP-COX16
2020-09-04
FTH1P16
RP11-539L10.3
LINC00869
LRIG1
AC022210.2
RPL5P4
CNRIP1
LIPE
CYYR1
SUMO1P3
ADAP2
HILPDA
PPDPF
REG1A
SORD2P
IGHV3-21
DYRK1B
HMGN2P5
RP11-770J1.5
SNORD3B-2
LPAR6
CTD-2540B15.11
LDHAP3
PDPN
CECR1
DLGAP1-AS1
RP11-311C24.1
UBE2SP1
CTC-518P12.6
IGHV3-33
EMILIN1
UBE2MP1
MESP1
ITGB4
DNAJC19P9
HOXD8
NAMPTP1
TCN2
RAB3D
FAM127A
RP11-76H14.2
EEF1A1P12
CD37
IGKV1-16
SYNE2
HCG4P5
GNG2
CES1
THBS2
CA14
GBP4
GUCY1B3
FAM3D
SLCO2A1
PMP22
ALKBH7
PKIG
BOLA2B
FAM210B
ABI3
TAGLN
PSMC1P5
LEFTY1
RP11-108M9.4
ISLR
IMPA2
CLEC14A
OLFM2
CXorf36
AC135048.13
MT1F
PPP1R1B
RP11-629N8.5
CPQ
TBCAP1
CYTH4
TMEM37
TGIF2-C20orf24
APOC2
SLC2A3
NES
RP11-488C13.7
IGHV5-51
BCL2A1
RP11-732A19.5
CTD-3141N22.1
MFAP2
AC074212.5
KIAA1217
TNS2
MT1M
G0S2
CLEC3B
CRAT
TECRP1
AC005943.6
TMEM158
LTBP1
DES
ADAMTS4
OSER1-AS1
BTG1
FAM3B
C10orf128
PDLIM3
DAB2
RP11-323N12.5
IGHV4-59
EVA1C
RP11-289I10.2
MAN1A1
RP11-51O6.1
PLBD1
CTB-59C6.3
PRRX1
EMILIN2
NAPSB
RP11-96L14.7
IGLV1-51
RP5-890E16.4
AC005538.3
SERPINB3
APOL4
ADGRG1
PCGF2
RP4-761J14.8
PALMD
FPR1
RP1-241P17.4
COL5A1
BMP7
PIM2
MYADM
ACKR3
GIMAP6
AC068831.15
SYNPO
DLEU1_2
RASIP1
SIK1
SDS
PABPC1
KCNE3
TRIB2
BHLHE40
ACVRL1
IGLV3-25
CA12
IGHV4-39
ENG
RP5-1180E21.5
AC239868.3
FTH1P8
NME2
AP000349.2
AC007318.5
RAC1P2
GJB2
DAPL1
AC079922.2
RP11-589M4.1
C1orf162
IGLV3-19
RP11-204C16.4
TRIM47
RP11-180C16.1
RP11-667K14.4
C10orf10
SOX18
AC112497.1
GYLTL1B
MTND4P12
RP11-746M1.1
ALOX5AP
CD68
EMCN
ADGRL4
RP11-841O20.2
ZNF358
TIE1
EFNA1
LIMD1-AS1
RP11-212P7.1
RP11-234B24.6
U91328.1
LRP1
RPS7P11
IGLV2-23
HSPA6
PLXDC1
SPINK1
RP11-452I5.2
IGHV1-69-2
BACE2
HOPX
ODF3B
NNMT
CRYAB
AC016739.2
CHCHD10
IGLV2-14
RBP1
FPR3
SLCO2B1
SLC15A3
RP11-626G11.3
RP11-466H18.1
RPS2P46
IGLV3-1
COL10A1
CLDN5
PGF
SEPW1
VWA1
RP11-500C12.1
TMEM204
MXRA5
ROBO4
HLA-DRB6
CERS6-AS1
YWHAZP4
RP11-173P15.5
ATP5EP2
MYH11
CTB-63M22.1
SOD3
GPNMB
LOXL1
SULF2
RN7SL1
MT1H
RNVU1-18
RNU1-1
RNU1-28P
RNU1-3
COL5A3
RP11-361L15.3
AP000275.65
AC239868.2
IGKV3-15
RP11-730G20.2
COL4A2
CCND2
RP11-215A21.2
NKG7
PNRC1
IGLV1-40
RP4-583P15.14
NOTCH3
MCAM
MMP11
AC005339.2
RP11-500M8.7
AF127577.10
NDUFA4L2
RNU4-1
TYMP
RP11-611O2.5
AC005944.2
GIMAP5
RP11-408P14.1
MPEG1
OLFML2B
MAP1LC3A
APLNR
PPIAP22
FAM26F
MS4A4A
AC002398.9
RP11-638I2.6
TUG1_1
IGKV2-28
EGLN3
BEX4
RPL23AP2
GATM
RP11-63A1.4
VSNL1
RPS2P55
RPS2P7
EIF4BP7
GJA4
IGHV3-30
RP11-61N20.3
PTENP1
RPL17-C18orf32
RP11-314A20.1
AC007229.3
RP11-474G23.2
RP4-706A16.3
RP11-681H18.2
GIMAP7
YWHAZP5
RPL7AP30
FHIT
MS4A7
AC055736.3
ITM2A
FTH1P7
RP11-20B24.4
SLAMF8
APCDD1
RP11-298I3.5
COL15A1
RP11-463I20.1
PDGFRB
CDH5
RP11-810M2.2
PTGDS
C10orf11
RP11-464D20.2
RP11-603J24.9
RP11-212P7.3
FABP3
TPPP3
RAMP3
RP11-641D5.1
AL513523.2
RP11-513I15.6
GCSHP5
FTH1P23
IGFBP7
HSPB1P1
TRBV25-1
LRRC32
CTB-191K22.5
ACTG2
AC000089.3
IGKV1-33
STC1
CD53
PPIAP29
RP11-265D17.2
COL4A1
AEBP1
RPL35P1
C1QTNF5
HNRNPCP2
COX7A1
MMP3
TSPAN7
ESM1
PTGES3P1
HMGN1P36
AC016708.2
PI3
COL6A1
RGCC
MYL9
H19
RP11-10G12.1
SEPP1
VIM
RNF185-AS1
COL6A2
LAPTM5
CD52
HCG25
RAMP2
IGKV1D-39
AC009065.4
RPL7P1
RPL37P6
HMGN1P37
TRBC2
CTC-510F12.6
AC055736.1
RP11-805J14.5
AC132217.4
AQP1
C11orf96
GIMAP4
UBE2SP2
RP11-138C9.1
CTD-2369P2.12
MMP12
RPL23AP65
CA9
SNRPGP2
SRGN
RP11-468E2.1
EIF5AP4
FAM103A2P
PLTP
COL6A3
RP11-386G11.10
RP11-3P17.5
APOC1
RP11-572P18.1
RNU4-2
RPL41P2
HBA1
LUM
AC011558.5
RPS28P7
AP003419.11
RP11-1100L3.7
MS4A6A
IGKV3-11
FTH1P20
MGP
RP11-452N17.1
ACTA2
SNRPEP2
VWF
SPARCL1
RNASE1
HBA2
RP11-452G18.2
PIGY
LUZP6
HBB
RP11-138I1.4
RP11-40C6.2

## Sheet: Immune-related genes
Immune-related genes eliminated from the final statistical gene selection
ABCB1
ABCB4
ABCB5
ABCB9
ABCC9
ABCF3
ABI1
ABL1
ABL2
ACE
ACIN1
ACP5
ACTB
ACTG1
ACTN1
ACTR1A
ACTR1B
ACTR2
ACTR3
ADA
ADAM10
ADAM15
ADAM17
ADAM8
ADAM9
ADAMDEC1
ADAMTS13
ADAR
ADARB1
ADD1
ADD2
ADM
ADSS
ADSSL1
AGBL4
AGBL5
AGER
AGPAT5
AHCY
AHSP
AICDA
AIF1
AIM2
AIMP1
AIRE
AKAP17A
AKAP8
AKIRIN2
AKT1
ALAS2
ALCAM
AMICA1
AMPD3
ANG
ANGPT1
ANGPT2
ANGPT4
ANKHD1
ANKRD17
ANLN
ANO6
ANXA1
ANXA2
ANXA3
AP1B1
AP1G1
AP1M1
AP1M2
AP1S1
AP1S2
AP1S3
AP2A1
AP2A2
AP2B1
AP2M1
AP2S1
AP3B1
AP3D1
APBB1IP
APCS
APLN
APOA4
APOB
APOBEC1
APOBEC3A
APOBEC3B
APOBEC3C
APOBEC3D
APOBEC3F
APOBEC3G
APOBEC3H
APOL1
APP
AQP4
AQP9
ARF1
ARHGEF2
ARHGEF5
ARHGEF7
ARID4A
ARIH2
ARL11
ARMC6
ARPC1A
ARPC1B
ARPC2
ARPC3
ARPC4
ARPC5
ARTN
ASH2L
ASS1
ATG12
ATG5
ATG7
ATM
ATP11C
ATP1B1
ATP1B2
ATP1B3
ATP6V0A2
ATP7A
ATPIF1
AXL
AZGP1
AZI2
AZU1
B2M
B4GALT1
BAG6
BAIAP2
BAK1
BANK1
BARX1
BATF
BATF2
BATF3
BAX
BCAP31
BCAR1
BCL10
BCL11B
BCL2
BCL2L11
BCL3
BCL6
BCL6B
BDKRB2
BECN1
BIRC2
BIRC3
BLK
BLNK
BMI1
BMP4
BMP6
BMPR1A
BMX
BNIP3
BNIP3L
BPI
BPIFA1
BPIFB1
BPIFB3
BRAF
BRCA2
BRK1
BSG
BST1
BST2
BTK
BTLA
BTN3A1
BTN3A2
BTN3A3
BTNL8
BTRC
BVES
C12orf29
C13orf15
C17orf66
C17orf85
C19orf29
C19orf66
C1orf177
C1orf38
C1QA
C1QB
C1QBP
C1QC
C1R
C1RL
C1S
C2
C20orf123
C3
C3AR1
C4A
C4B
C4BPA
C4BPB
C5
C5AR1
C6
C6orf25
C6orf57
C7
C8A
C8B
C8G
C8orf4
C8orf80
C8orf84
C9
CACNA1C
CACNA1F
CACNB3
CACNB4
CADM1
CALCA
CALCOCO2
CALR
CAMK2A
CAMK2B
CAMK2D
CAMK2G
CAMK4
CAMP
CANX
CAPZA1
CAPZA2
CARD11
CARD9
CASP10
CASP3
CASP4
CASP8
CASP9
CAV1
CBFA2T3
CBFB
CCBP2
CCL1
CCL11
CCL13
CCL14
CCL15
CCL16
CCL17
CCL18
CCL19
CCL2
CCL20
CCL21
CCL22
CCL23
CCL24
CCL25
CCL26
CCL27
CCL28
CCL3
CCL3L1
CCL3L3
CCL4
CCL4L2
CCL5
CCL7
CCL8
CCNB2
CCND3
CCR1
CCR10
CCR2
CCR4
CCR5
CCR6
CCR7
CCR8
CCR9
CCRL1
CD109
CD14
CD151
CD164
CD177
CD180
CD19
CD1A
CD1B
CD1C
CD1D
CD1E
CD2
CD207
CD209
CD24
CD244
CD247
CD248
CD27
CD274
CD276
CD28
CD300A
CD300C
CD300E
CD300LB
CD300LD
CD300LF
CD300LG
CD34
CD36
CD38
CD3D
CD3E
CD3G
CD4
CD40
CD40LG
CD44
CD46
CD47
CD48
CD5
CD55
CD58
CD5L
CD6
CD7
CD70
CD74
CD79A
CD79B
CD80
CD83
CD84
CD86
CD8A
CD8B
CD8BP
CD93
CD96
CD97
CDC42
CDH17
CDK13
CDK6
CDKN1C
CDKN2B
CEACAM1
CEACAM6
CEACAM8
CEBPA
CEBPB
CEBPE
CEBPG
CENPE
CFB
CFD
CFH
CFHR1
CFHR5
CFI
CFP
CHD2
CHD7
CHGA
CHIA
CHID1
CHIT1
CHRNA4
CHRNB2
CHST4
CHUK
CIAPIN1
CIB1
CIITA
CITED1
CITED2
CKLF
CLCF1
CLEC10A
CLEC1B
CLEC2A
CLEC4A
CLEC4C
CLEC4D
CLEC4E
CLEC4M
CLEC5A
CLEC6A
CLEC7A
CLNK
CLTA
CLTC
CLU
CMA1
CMKLR1
CMTM7
CNIH
CNPY3
CNR2
COL1A1
COL1A2
COL24A1
COL4A3BP
COLEC10
COLEC11
COLEC12
CORO1A
CPLX2
CR1
CR2
CRCP
CREBBP
CRHR1
CRIP1
CRIP2
CRISP3
CRK
CRKL
CRP
CRTAM
CRTC3
CSF1
CSF1R
CSF2
CSF3
CSF3R
CSK
CST7
CST9
CTC1
CTLA4
CTNNB1
CTNNBL1
CTPS
CTSB
CTSC
CTSD
CTSE
CTSF
CTSG
CTSH
CTSK
CTSL1
CTSL2
CTSS
CTSW
CUL1
CUL4A
CX3CL1
CX3CR1
CXADR
CXCL1
CXCL10
CXCL11
CXCL12
CXCL13
CXCL14
CXCL16
CXCL2
CXCL3
CXCL5
CXCL6
CXCL9
CXCR1
CXCR2
CXCR3
CXCR4
CXCR5
CYBA
CYBB
CYFIP1
CYFIP2
CYLD
CYP11B1
CYP26B1
CYP27B1
CYSLTR2
DAB2IP
DACT2
DAK
DAPK1
DAPK2
DAPK3
DBH
DBNL
DCLRE1C
DCTN1
DCTN2
DCTN3
DCTN4
DCTN5
DCTN6
DDIT4
DDOST
DDX3X
DDX41
DDX58
DDX60
DEFA1
DEFA1B
DEFA3
DEFA4
DEFA5
DEFA6
DEFB1
DEFB103A
DEFB103B
DEFB104A
DEFB104B
DEFB105A
DEFB105B
DEFB106A
DEFB106B
DEFB108B
DEFB108P1
DEFB110
DEFB112
DEFB115
DEFB116
DEFB118
DEFB119
DEFB121
DEFB123
DEFB124
DEFB125
DEFB126
DEFB127
DEFB128
DEFB129
DEFB131
DEFB132
DEFB133
DEFB134
DEFB135
DEFB4A
DENND1B
DHRS2
DHTKD1
DHX58
DLG1
DLL1
DLL4
DMBT1
DNAJA3
DNAJC3
DNASE2
DNM2
DOCK1
DOCK2
DOCK8
DOK2
DPP4
DPP8
DYNC1H1
DYNC1I1
DYNC1I2
DYNC1LI2
DYNC2H1
DYNC2LI1
DYNLL1
DYNLL2
DYRK3
EBI3
EBP
ECSIT
EDA
EDN1
EDN2
EDN3
EDNRB
EEF2
EFCAB4B
EFNA2
EFNB1
EFNB2
EFNB3
EGR1
EIF2AK1
EIF2AK2
EIF2AK4
ELANE
ELF4
ELMO1
ELMO2
ELMOD2
EML1
EMP2
EMR1
EMR2
ENDOU
ENPP1
ENPP2
ENPP3
EOMES
EP300
EPAS1
EPB42
EPB49
EPHA2
EPHB1
EPHB3
EPO
EPRS
EPS8
EPX
ERAP1
ERAP2
ERCC1
ERCC2
ESAM
ESCO2
ETS1
ETV2
ETV6
EXO1
EXOSC3
EXOSC4
EXOSC5
EXOSC6
EXOSC9
F11R
F12
F2
F2RL1
FADD
FAIM3
FAM105B
FAM111A
FAM115C
FAM20C
FARP2
FAS
FASLG
FAU
FBXO9
FBXW11
FCAMR
FCAR
FCER1G
FCGR1A
FCGR1B
FCGR1C
FCGR2A
FCGR2B
FCGR2C
FCGR3A
FCGR3B
FCGRT
FCN1
FCN2
FCN3
FCRL4
FER
FES
FFAR2
FFAR3
FGA
FGB
FGF10
FGFR2
FGR
FKBP1A
FKBP1B
FLCN
FLI1
FLT1
FLT3
FLT3LG
FLVCR1
FN1
FNIP1
FOLR2
FOXE1
FOXJ1
FOXL1
FOXN1
FOXP1
FOXP3
FRK
FST
FSTL3
FTH1
FUT10
FUT7
FYB
FYN
FZD5
FZD7
FZD8
FZD9
G6PD
GAB2
GAB3
GALNT2
GAPDH
GAPT
GAS6
GATA1
GATA2
GATA3
GBF1
GBP1
GBP2
GBP3
GBP5
GBP6
GCH1
GCNT1
GCNT3
GEM
GFI1
GFI1B
GLG1
GLI3
GLO1
GLRX5
GNL1
GOLPH3
GP6
GPAM
GPC3
GPER
GPI
GPLD1
GPR15
GPR174
GPR183
GPR44
GPR65
GPR97
GRAP2
GRB14
GRB2
GRB7
GSDMD
GTPBP1
GZMA
GZMB
GZMH
GZMM
H2BFS
HAMP
HAND2
HAVCR2
HBZ
HCAR2
HCK
HCLS1
HDAC4
HDAC5
HDAC9
HELLS
HERC5
HERC6
HES1
HFE
HHEX
HHLA2
HIF1A
HIPK1
HIPK2
HIST1H2BA
HIST1H2BC
HIST1H2BE
HIST1H2BF
HIST1H2BG
HIST1H2BI
HIST1H2BJ
HIST1H2BK
HIST2H2BE
HLA-A
HLA-B
HLA-C
HLA-DMA
HLA-DMB
HLA-DOA
HLA-DOB
HLA-DPA1
HLA-DPB1
HLA-DQA1
HLA-DQA2
HLA-DQB1
HLA-DQB2
HLA-DRA
HLA-DRB1
HLA-DRB3
HLA-DRB4
HLA-DRB5
HLA-E
HLA-F
HLA-G
HLA-H
HMGB1
HMGB2
HMGB3
HMHB1
HMOX1
HNRNPK
HOXA3
HOXA9
HOXB3
HOXB4
HOXB6
HOXB7
HP
HPRT1
HRAS
HRH1
HRH2
HSH2D
HSP90AA1
HSP90AB1
HSP90B1
HSPD1
HYAL2
ICAM1
ICAM2
ICAM3
ICOS
ICOSLG
ID2
IDO1
IDO2
IFI16
IFI27
IFI30
IFI35
IFI44L
IFI6
IFIH1
IFIT1
IFIT1B
IFIT2
IFIT3
IFIT5
IFITM1
IFITM2
IFITM3
IFNA1
IFNA10
IFNA13
IFNA14
IFNA16
IFNA17
IFNA2
IFNA21
IFNA4
IFNA5
IFNA6
IFNA7
IFNA8
IFNAR1
IFNAR2
IFNB1
IFNE
IFNG
IFNGR1
IFNGR2
IFNK
IFNW1
IGBP1
IGF1R
IGHA1
IGHA2
IGHD
IGHE
IGHG1
IGHG2
IGHG3
IGHG4
IGHM
IGHV1OR15-1
IGHV1OR21-1
IGHV2-70
IGHV3-23
IGHV4OR15-8
IGJ
IGKC
IGKV1-5
IGKV1D-33
IGKV2-40
IGKV3-20
IGKV3D-11
IGKV3D-20
IGKV4-1
IGLC1
IGLC2
IGLC3
IGLC6
IGLC7
IGLL1
IGLL5
IGLV7-43
IGSF6
IK
IKBKAP
IKBKB
IKBKE
IKBKG
IKZF1
IKZF3
IL10
IL10RB
IL11
IL12A
IL12B
IL12RB1
IL13
IL13RA2
IL15
IL16
IL17A
IL17B
IL17RA
IL17RC
IL18
IL18BP
IL18R1
IL18RAP
IL19
IL1A
IL1B
IL1R1
IL1R2
IL1RAP
IL1RL1
IL1RL2
IL1RN
IL2
IL20
IL20RB
IL21
IL21R
IL22
IL23A
IL23R
IL24
IL25
IL26
IL27
IL27RA
IL28A
IL28B
IL28RA
IL29
IL2RA
IL2RB
IL2RG
IL3
IL31
IL31RA
IL32
IL33
IL34
IL36A
IL36B
IL36G
IL36RN
IL37
IL4
IL4R
IL5
IL5RA
IL6
IL6R
IL7
IL7R
IL8
IL9
ILF2
ILF3
IMPDH1
IMPDH2
INHA
INHBA
INPP5D
INPPL1
INS
IP6K2
IPO7
IRAK1
IRAK1BP1
IRAK2
IRAK3
IRAK4
IRF1
IRF2
IRF3
IRF4
IRF5
IRF6
IRF7
IRF8
IRF9
IRG1
IRGM
ISG15
ISG20
ITCH
ITFG2
ITGA1
ITGA3
ITGA4
ITGA5
ITGA6
ITGA9
ITGAD
ITGAL
ITGAM
ITGAV
ITGAX
ITGB1
ITGB2
ITGB3
ITGB5
ITGB7
ITK
ITPKB
JAG1
JAG2
JAGN1
JAK1
JAK2
JAK3
JAM2
JAM3
JARID2
JMJD6
JUN
JUNB
KAAG1
KAT6A
KAT8
KCNAB2
KCNJ8
KCNN4
KDM1A
KDM5D
KDM6B
KDR
KIAA0226
KIF11
KIF13B
KIF15
KIF18A
KIF22
KIF23
KIF26A
KIF2A
KIF2B
KIF2C
KIF3A
KIF3B
KIF3C
KIF4A
KIF4B
KIF5A
KIFAP3
KIR2DL1
KIR2DL3
KIR2DS1
KIR2DS2
KIR2DS4
KIR2DS5
KIR3DL1
KIR3DS1
KIRREL3
KIT
KITLG
KLC1
KLC2
KLF1
KLF2
KLF4
KLF6
KLHL6
KLK3
KLRC2
KLRC4-KLRK1
KLRD1
KLRF2
KLRG1
KLRK1
KRAS
KRT1
KRT16
KRT75
KYNU
L1CAM
L3MBTL1
L3MBTL3
LAIR1
LAMP3
LAT
LAT2
LAX1
LBP
LCK
LCN2
LCP1
LCP2
LEF1
LEP
LEPR
LFNG
LGALS1
LGALS3
LGALS9
LGMN
LGR4
LIF
LIG1
LIG3
LIG4
LILRA1
LILRA2
LILRA3
LILRA4
LILRA5
LILRA6
LILRB1
LILRB2
LILRB3
LILRB4
LILRB5
LIME1
LIMK1
LMO4
LNPEP
LOC440786
LOC619207
LRMP
LRP5
LRRC17
LRRC33
LRRC8A
LRRK1
LSM14A
LST1
LTA
LTB
LTB4R
LTBR
LTF
LY6D
LY75
LY86
LY9
LY96
LYL1
LYN
LYST
MAD1L1
MADCAM1
MAEA
MAFB
MAG
MALT1
MAP2K1
MAP2K2
MAP2K6
MAP3K1
MAP3K14
MAP3K5
MAP3K7
MAP3K8
MAP4K2
MAPK1
MAPK14
MAPK3
MAPKAP1
MAPKAPK2
MAPKAPK3
2020-03-01
2020-03-08
MARCO
MASP1
MASP2
MATK
MAVS
MB
MB21D1
MBL2
MBP
MCM3AP
MECOM
MED1
MEF2C
MEFV
MEIS1
MELK
MEOX1
MERTK
MFAP5
MFNG
MICA
MICB
MID1
MID2
MIF
MILR1
MITF
MIXL1
MKNK2
MLF1
MLH1
MLL
MLL5
MLST8
MMP1
MMP21
MMP9
MNDA
MNX1
MPO
MR1
MRC1
MRGPRX2
MS4A1
MS4A2
MSH2
MSH3
MSH6
MSN
MST1R
MT1G
MT2A
MTHFD1
MTOR
MX1
MX2
MYD88
MYH2
MYH9
MYLPF
MYO10
MYO1C
MYO1E
MYO1G
NAIP
NARFL
NBEAL2
NBN
NCAM1
NCF1
NCF2
NCF4
NCK1
NCK2
NCKAP1
NCKAP1L
NCKIPSD
NCOA6
NCR1
NCR2
NCR3
NCSTN
NDRG1
NEDD4
NFAM1
NFATC2
NFE2L1
NFIL3
NFKB1
NFKB2
NFKBIA
NGFR
NHEJ1
NKAP
NKX2-3
NKX2-5
NKX3-2
NLRC3
NLRC4
NLRC5
NLRP1
NLRP10
NLRP12
NLRP2
NLRP2P
NLRP3
NLRP6
NLRX1
NOD1
NOD2
NOS2
NOTCH1
NOTCH2
NOTCH4
NPFF
NPY
NR1H4
NR4A3
NRAS
NTRK1
NUB1
NUDCD1
NUP85
OAS1
OAS2
OAS3
OASL
ODZ1
OLR1
ONECUT1
OPRD1
OPRK1
OPRM1
ORAI1
OSBPL1A
OSM
OSTM1
OTUB1
OTUD7A
OTUD7B
P2RX7
P2RY14
PADI4
PAFAH1B1
PAG1
PAK1
PAK2
PAK3
PAPD4
PARP1
PATZ1
PAX1
PAX5
PBX1
PCBP2
PCID2
PDCD1
PDCD1LG2
PDE1B
PDE2A
PDE4B
PDE4D
PDGFB
PDIA3
PDPK1
PECAM1
PF4
PF4V1
PGLYRP1
PGLYRP2
PGLYRP3
PGLYRP4
PGM3
PI4K2A
PIBF1
PIGR
PIK3AP1
PIK3C3
PIK3CA
PIK3CB
PIK3CD
PIK3CG
PIK3R1
PIK3R2
PIK3R4
PIP4K2A
PIP5K1C
PIR
PITX2
PKHD1L1
PKN1
PKNOX1
PLA2G1B
PLA2G2D
PLA2G3
PLA2G6
PLCG1
PLCG2
PLCL2
PLD2
PLEK
PLEKHA1
PLSCR1
PMAIP1
PML
PMS2
PMS2P1
PMS2P5
PNMA1
PNP
PODXL
PODXL2
POLB
POLL
POLM
POLQ
POLR3A
POLR3B
POLR3C
POLR3D
POLR3E
POLR3F
POLR3G
POLR3H
POLR3K
POU1F1
POU2AF1
POU2F2
PPAPDC1A
PPARG
PPBP
PPIA
PPIL2
PPP1R14B
PPP2R3C
PPP3CA
PPP3CB
PRDX1
PRDX3
PRELID1
PREX1
PRF1
PRG2
PRG3
PRG4
PRKACA
PRKACB
PRKACG
PRKCB
PRKCD
PRKCE
PRKCQ
PRKD1
PRKD2
PRKDC
PRKRA
PRKX
PRLR
PROC
PROCR
PROS1
PRR5
PRRC2C
PRTN3
PSEN1
PSMA1
PSMA2
PSMA3
PSMA4
PSMA5
PSMA6
PSMA7
PSMA8
PSMB1
PSMB10
PSMB11
PSMB2
PSMB3
PSMB4
PSMB5
PSMB6
PSMB7
PSMB8
PSMB9
PSMC1
PSMC2
PSMC3
PSMC4
PSMC5
PSMC6
PSMD1
PSMD10
PSMD11
PSMD12
PSMD13
PSMD14
PSMD2
PSMD3
PSMD4
PSMD5
PSMD6
PSMD7
PSMD8
PSMD9
PSME1
PSME2
PSME3
PSME4
PSMF1
PSTPIP1
PTAFR
PTEN
PTGER4
PTK2
PTK2B
PTK6
PTMS
PTPN11
PTPN2
PTPN22
PTPN6
PTPRC
PTPRJ
PTPRO
PTPRZ1
PTX3
PVRL1
PXDN
PYCARD
PYDC1
PYDC2
PYGO1
RAB10
RAB17
RAB27A
RAB32
RAB33A
RAB34
RAB35
RAB3B
RAB3C
RAB4A
RAB5B
RAB6A
RAB7A
RAB8B
RAC1
RACGAP1
RAET1E
RAET1G
RAET1L
RAF1
RAG1
RAG2
RASGRP1
RASGRP4
RB1
RBCK1
RBM15
RBM47
RBPJ
RC3H1
RC3H2
REG3G
REL
RELA
RELB
RELT
REST
RET
RFTN1
RFTN2
RFX1
RGS1
RHAG
RHOH
RICTOR
RILP
RIPK1
RIPK2
RIPK3
RLTPR
RNASE3
RNASE7
RNASEL
RNF125
RNF135
RNF168
RNF19B
RNF31
RNF8
ROCK1
ROD1
ROGDI
RORA
RORC
RPL13A
RPL22
RPL39
RPS14
RPS17
RPS19
RPS24
RPS27A
RPS6
RPS6KA3
RPS6KA5
RRAS
RRS1
RSAD2
RTKN2
RUNX1
RUNX2
RUNX3
S100A12
S100A13
S100A14
S100A7
S100A8
S100A9
S100B
S1PR1
S1PR4
SAA1
SAMHD1
SAR1B
SARM1
SART3
SATB1
SBDS
SBNO2
SCARA3
SCG2
SEC13
SEC14L1
SEC23A
SEC24A
SEC24B
SEC24C
SEC24D
SEC31A
SEC61A1
SECTM1
SELE
SELL
SELP
SELPLG
SEMA3C
SEMA4A
SEMA4D
SEMA7A
SEMG1
SEMG2
SEPX1
SERINC3
SERINC5
SERPINB12
SERPINB9
SERPING1
SFRP1
SFRP2
SFTPD
SFXN1
SGPL1
SH2B3
SH2D1A
SH2D1B
SH2D6
SH3GL2
SH3PXD2A
SHC1
SHH
SHMT2
SIGLEC14
SIGLEC15
SIGLEC16
SIN3A
SIPA1L3
SIRPA
SIRPB1
SIRPG
SIRT1
SIRT2
SIT1
SIVA1
SIX1
SIX4
SKAP1
SKAP2
SKIL
SKP1
SLA2
SLAMF1
SLAMF6
SLAMF7
SLC11A1
SLC11A2
SLC16A1
SLC16A3
SLC16A8
SLC25A38
SLC26A6
SLC30A8
SLC39A3
SLC3A2
SLC40A1
SLC46A2
SLC7A10
SLC7A11
SLC7A2
SLC7A5
SLC7A6
SLC7A6OS
SLC7A7
SLC7A8
SLC7A9
SLC8A3
SLFN11
SLPI
SMAD3
SMAD5
SMAD6
SMPD3
SNAP23
SNCA
SNRK
SNX10
SNX27
SOD1
SOS1
SOX4
SOX6
SP100
SP2
SP3
SP7
SPACA3
SPEF2
SPG21
SPI1
SPN
SPNS2
SPON2
SPPL3
SPTA1
SPTBN2
SQSTM1
SRC
SRF
SRMS
SRPK1
SRPK2
SSBP3
SSC5D
ST6GAL1
STAR
STAT1
STAT2
STAT5B
STAT6
STK11
STK3
STK4
STOML2
STON2
STXBP2
STXBP3
STYK1
SUSD2
SUSD4
SWAP70
SYK
SYNCRIP
TAB1
TAB2
TAB3
TAC1
TAL1
TANK
TAP1
TAP2
TAPBP
TAPBPL
TAZ
TBK1
TBKBP1
TBX1
TBX21
TCF12
TCF21
TCF3
TCF7
TDGF1
TEC
TEK
TET2
TFE3
TFEB
TFRC
TGFB1
TGFB2
TGFBR1
TGFBR2
TGFBR3
THBD
THBS1
THEMIS
THOC5
THPO
THRA
THY1
TICAM1
TICAM2
TINAG
TINAGL1
TIPARP
TIRAP
TLR1
TLR10
TLR2
TLR3
TLR4
TLR5
TLR6
TLR7
TLR8
TLR9
TM7SF4
TMEM173
TMEM190
TMEM91
TMIGD2
TMOD3
TNF
TNFAIP1
TNFAIP3
TNFAIP8L2
TNFRSF10A
TNFRSF10B
TNFRSF10C
TNFRSF10D
TNFRSF11A
TNFRSF11B
TNFRSF13B
TNFRSF13C
TNFRSF14
TNFRSF17
TNFRSF18
TNFRSF1A
TNFRSF1B
TNFRSF21
TNFRSF25
TNFRSF4
TNFRSF6B
TNFRSF8
TNFRSF9
TNFSF10
TNFSF11
TNFSF12
TNFSF13
TNFSF13B
TNFSF14
TNFSF15
TNFSF18
TNFSF4
TNFSF8
TNFSF9
TNIP1
TNIP2
TNIP3
TNK1
TNK2
TOLLIP
TOP2A
TPD52
TPO
TRAC
TRAF3
TRAF3IP2
TRAF6
TRAT1
TRBC1
TRBV12-3
TRDC
TREM1
TREM2
TREML1
TREML2
TRGC2
TRGV3
TRIL
TRIM10
TRIM11
TRIM13
TRIM14
TRIM15
TRIM21
TRIM22
TRIM25
TRIM26
TRIM27
TRIM28
TRIM31
TRIM32
TRIM34
TRIM35
TRIM38
TRIM4
TRIM5
TRIM56
TRIM62
TRIM68
TRIM8
TROVE2
TRPM4
TSC1
TSPAN2
TTC7A
TUBB
TUBB4B
TUSC2
TWSG1
TXK
TXLNA
TYK2
TYR
TYRO3
TYROBP
UBA52
UBB
UBC
UBD
UBE2D1
UBE2D2
UBE2D3
UBE2N
UBE2V1
ULBP1
ULBP2
ULBP3
UMOD
UNC13D
UNC93B1
UNG
VAMP2
VAMP7
VAMP8
VAV1
VAV2
VAV3
VCAM1
VEGFA
VIP
VIPR1
VNN1
VPRBP
VPREB1
VPREB3
VPS33A
VPS33B
VSIG4
VSTM1
VTCN1
VTN
WAS
WASF2
WASL
WDR7
WDR78
WIPF1
WIPF2
WIPF3
WNT1
WNT10B
WNT2B
WNT3A
WNT4
WNT5A
XAF1
XBP1
XCL1
XCL2
XRCC5
YES1
YTHDF2
ZAP70
ZBP1
ZBTB1
ZBTB16
ZBTB24
ZC3H12A
ZC3H8
ZC3HAV1
ZEB1
ZFAT
ZFP36L1
ZFP36L2
ZFPM1
ZNF160
ZNF175
ZNF3
ZNF385A
ZNF683
ZNF784
ZP3
A2M
ABCB1
ABCB4
ABCB5
ABCB9
ABI1
ABL1
ABR
ACE
ACIN1
ACTB
ACTG1
ACTR2
ACTR3
ACTRT1
[truncated: 12,464 more rows]

## Sheet: Gene Set Enrichment Analysis
Gene Set Enrichment Analysis (GSEA)
GSEA of protein coding genes from SVM (n gene sets = 27)		# Genes in Overlap (k)	k/K	p-value	FDR q-value		GSEA of protein coding genes from mirNET analysis of SVM lncRNAs (n gene sets = 24)		# Genes in Overlap (k)	k/K	p-value	FDR q-value		Overlap (n gene sets = 20)
Cancer driver (5)	HALLMARK_KRAS_SIGNALING_UP	36	0.18	2.43e-20	1.21e-18		Cancer driver (7)	HALLMARK_TNFA_SIGNALING_VIA_NFKB	20	0.1	3.55e-13	8.87e-12		HALLMARK_TNFA_SIGNALING_VIA_NFKB	Cancer driver (5)
	HALLMARK_TNFA_SIGNALING_VIA_NFKB	25	0.125	6.38e-11	1.59e-09			HALLMARK_KRAS_SIGNALING_UP	13	0.065	7.8e-07	6.5e-06		HALLMARK_KRAS_SIGNALING_UP
	HALLMARK_KRAS_SIGNALING_DN	24	0.12	3.58e-10	4.47e-09			HALLMARK_TGF_BETA_SIGNALING	4	0.0741	0.00365	0.0114		HALLMARK_KRAS_SIGNALING_DN
	HALLMARK_P53_PATHWAY	24	0.12	3.58e-10	4.47e-09			HALLMARK_KRAS_SIGNALING_DN	7	0.035	0.00942	0.0205		HALLMARK_P53_PATHWAY
	HALLMARK_IL2_STAT5_SIGNALING	6	0.1667	0.000265	0.0012			HALLMARK_MYC_TARGETS_V1	7	0.035	0.00942	0.0205		HALLMARK_IL2_STAT5_SIGNALING
Development (6)	HALLMARK_EPITHELIAL_MESENCHYMAL_TRANSITION	19	0.095	9.59e-07	9.59e-06			HALLMARK_P53_PATHWAY	7	0.035	0.00942	0.0205		HALLMARK_COMPLEMENT	Immune (1)
	HALLMARK_MYOGENESIS	18	0.09	3.97e-06	3.3e-05			HALLMARK_IL2_STAT5_SIGNALING	15	0.075	1.68e-08	2.1e-07		HALLMARK_PEROXISOME	Metabolism (2)
	HALLMARK_ADIPOGENESIS	17	0.085	1.55e-05	9.67e-05		Immune (2)	HALLMARK_COMPLEMENT	8	0.04	0.00255	0.00852		HALLMARK_HEME_METABOLISM
	HALLMARK_MITOTIC_SPINDLE	17	0.085	1.55e-05	9.67e-05			HALLMARK_INFLAMMATORY_RESPONSE	7	0.035	0.00942	0.0205		HALLMARK_EPITHELIAL_MESENCHYMAL_TRANSITION	Development (5)
	HALLMARK_NOTCH_SIGNALING	13	0.0942	5.26e-05	0.000292		Metabolism (3)	HALLMARK_GLYCOLYSIS	9	0.045	0.000616	0.00237		HALLMARK_MYOGENESIS
	HALLMARK_HEDGEHOG_SIGNALING	13	0.0823	0.000208	0.00104			HALLMARK_PEROXISOME	5	0.0481	0.00757	0.0205		HALLMARK_ADIPOGENESIS
Immune (1)	HALLMARK_COMPLEMENT	14	0.07	0.000629	0.0021			HALLMARK_HEME_METABOLISM	7	0.035	0.00942	0.0205		HALLMARK_MITOTIC_SPINDLE
Blood (2)	HALLMARK_COAGULATION	14	0.07	0.000629	0.0021		Development (5)	HALLMARK_EPITHELIAL_MESENCHYMAL_TRANSITION	30	0.15	2.95e-24	1.48e-22		HALLMARK_NOTCH_SIGNALING
	HALLMARK_ANGIOGENESIS	14	0.07	0.000629	0.0021			HALLMARK_MYOGENESIS	15	0.075	1.68e-08	2.1e-07		HALLMARK_ANGIOGENESIS	Blood (1)
Cellular Response (9)	HALLMARK_XENOBIOTIC_METABOLISM	14	0.07	0.000629	0.0021			HALLMARK_ADIPOGENESIS	14	0.07	1.19e-07	1.19e-06		HALLMARK_HYPOXIA	Cellular response (6)
	HALLMARK_HYPOXIA	12	0.0759	0.000737	0.0023			HALLMARK_MITOTIC_SPINDLE	10	0.05	0.000134	0.000608		HALLMARK_ESTROGEN_RESPONSE_EARLY
	HALLMARK_UV_RESPONSE_UP	11	0.0764	0.00115	0.00339			HALLMARK_NOTCH_SIGNALING	3	0.0938	0.00609	0.0179		HALLMARK_ESTROGEN_RESPONSE_LATE
	HALLMARK_APICAL_JUNCTION	13	0.065	0.00189	0.00497		Blood (1)	HALLMARK_ANGIOGENESIS	4	0.1111	0.000802	0.00286		HALLMARK_UV_RESPONSE_DN
	HALLMARK_ESTROGEN_RESPONSE_EARLY	13	0.065	0.00189	0.00497		Cellular Response (6)	HALLMARK_HYPOXIA	12	0.06	4.72e-06	3.37e-05		HALLMARK_UV_RESPONSE_UP
	HALLMARK_UV_RESPONSE_DN	8	0.0769	0.00502	0.0125			HALLMARK_ESTROGEN_RESPONSE_EARLY	11	0.055	2.63e-05	0.000146		HALLMARK_APOPTOSIS
	HALLMARK_ESTROGEN_RESPONSE_LATE	8	0.0714	0.00777	0.0185			HALLMARK_ESTROGEN_RESPONSE_LATE	11	0.055	2.63e-05	0.000146
	HALLMARK_ANDROGEN_RESPONSE	4	0.125	0.00837	0.019			HALLMARK_UV_RESPONSE_DN	9	0.0625	5.28e-05	0.000264
	HALLMARK_APOPTOSIS	4	0.1111	0.0127	0.0271			HALLMARK_UV_RESPONSE_UP	8	0.0506	0.000569	0.00237
Metabolism (4)	HALLMARK_FATTY_ACID_METABOLISM	11	0.055	0.0135	0.0271			HALLMARK_APOPTOSIS	6	0.0373	0.0118	0.0247
	HALLMARK_PEROXISOME	11	0.055	0.0135	0.0271
	HALLMARK_BILE_ACID_METABOLISM	7	0.0693	0.0145	0.0278
	HALLMARK_HEME_METABOLISM	9	0.0559	0.022	0.0407

## Sheet: BRCA and DLBC Analyses
SVM analysis of TCGA-CCLE subset to BRCA or DLBC
Top 10% genes (BRCA)	Top 10% genes (DLBC)			GSEA (BRCA)								GSEA (DLBC)
BOLA1	ATP6V0D1			Overlap Results								Overlap Results
ANKRD46	ATG2A			Collection(s):	H							Collection(s):	H
FHL3	RP4-539M6.19			# overlaps shown:	22							# overlaps shown:	34
FHL5	TSR3			# genesets in collections:	50							# genesets in collections:	50
CYP2R1	RGMA			# genes in comparison (n):	1650							# genes in comparison (n):	1666
SERPINI1	RP11-202G18.1			# genes in universe (N):	38404							# genes in universe (N):	38404
AQP7	GOT2P2			Gene Set Name	# Genes in Gene Set (K)	Description	# Genes in Overlap (k)	k/K	p-value	FDR q-value		Gene Set Name	# Genes in Gene Set (K)	Description	# Genes in Overlap (k)	k/K	p-value	FDR q-value
ZNF627	CTC-332L22.1			HALLMARK_EPITHELIAL_MESENCHYMAL_TRANSITION	200	Genes defining epithelial-mesenchymal transition, as in wound healing, fibrosis and metastasis.	47	0.235	7.68e-22	3.84e-20		HALLMARK_EPITHELIAL_MESENCHYMAL_TRANSITION	200	Genes defining epithelial-mesenchymal transition, as in wound healing, fibrosis and metastasis.	65	0.325	9.65e-39	4.83e-37
YBX1P10	LINGO1			HALLMARK_ESTROGEN_RESPONSE_EARLY	200	Genes defining early response to estrogen.	31	0.155	6.36e-10	1.59e-08		HALLMARK_TNFA_SIGNALING_VIA_NFKB	200	Genes regulated by NF-kB in response to TNF [GeneID=7124].	37	0.185	7.62e-14	1.91e-12
REM1	RERG			HALLMARK_KRAS_SIGNALING_UP	200	Genes up-regulated by KRAS activation.	29	0.145	1.06e-08	1.77e-07		HALLMARK_HYPOXIA	200	Genes up-regulated in response to low oxygen levels (hypoxia).	35	0.175	1.92e-12	3.2e-11
FAM47E	TINF2			HALLMARK_MYOGENESIS	200	Genes involved in development of skeletal muscle (myogenesis).	27	0.135	1.51e-07	1.89e-06		HALLMARK_KRAS_SIGNALING_UP	200	Genes up-regulated by KRAS activation.	34	0.17	9.15e-12	1.14e-10
LRRC70	YWHAZP6			HALLMARK_HYPOXIA	200	Genes up-regulated in response to low oxygen levels (hypoxia).	25	0.125	1.83e-06	1.52e-05		HALLMARK_MYOGENESIS	200	Genes involved in development of skeletal muscle (myogenesis).	31	0.155	8.01e-10	8.01e-09
YWHAZP6	RP3-337O18.9			HALLMARK_TNFA_SIGNALING_VIA_NFKB	200	Genes regulated by NF-kB in response to TNF [GeneID=7124].	25	0.125	1.83e-06	1.52e-05		HALLMARK_UV_RESPONSE_DN	144	Genes down-regulated in response to ultraviolet (UV) radiation.	25	0.1736	3.17e-09	2.64e-08
C15orf61	FAM127C			HALLMARK_COAGULATION	138	Genes encoding components of blood coagulation system; also up-regulated in platelets.	19	0.1377	7.55e-06	5.39e-05		HALLMARK_IL2_STAT5_SIGNALING	199	Genes up-regulated by STAT5 in response to IL2 stimulation.	29	0.1457	1.17e-08	8.35e-08
PDE6G	SLC22A18AS			HALLMARK_INTERFERON_ALPHA_RESPONSE	97	Genes up-regulated in response to alpha interferon proteins.	15	0.1546	1.65e-05	0.000103		HALLMARK_INTERFERON_GAMMA_RESPONSE	200	Genes up-regulated in response to IFNG [GeneID=3458].	24	0.12	7e-06	3.89e-05
ZNF253	DIO3OS			HALLMARK_KRAS_SIGNALING_DN	200	Genes down-regulated by KRAS activation.	23	0.115	1.85e-05	0.000103		HALLMARK_P53_PATHWAY	200	Genes involved in p53 pathways and networks.	24	0.12	7e-06	3.89e-05
RP11-417E7.2	RP11-159N11.4			HALLMARK_IL2_STAT5_SIGNALING	199	Genes up-regulated by STAT5 in response to IL2 stimulation.	22	0.1106	5.11e-05	0.00025		HALLMARK_ANGIOGENESIS	36	Genes up-regulated during formation of blood vessels (angiogenesis).	9	0.25	1.73e-05	8.29e-05
IGHV3-53	HMCN2			HALLMARK_ESTROGEN_RESPONSE_LATE	200	Genes defining late response to estrogen.	22	0.11	5.51e-05	0.00025		HALLMARK_APICAL_JUNCTION	200	Genes encoding components of apical junction complex.	23	0.115	2.16e-05	8.29e-05
KCNN3	AC010149.4			HALLMARK_ANGIOGENESIS	36	Genes up-regulated during formation of blood vessels (angiogenesis).	8	0.2222	0.000118	0.00049		HALLMARK_COMPLEMENT	200	Genes encoding components of the complement system, which is part of the innate immune system.	23	0.115	2.16e-05	8.29e-05
RASGRF2	ZNF366			HALLMARK_COMPLEMENT	200	Genes encoding components of the complement system, which is part of the innate immune system.	20	0.1	0.00042	0.0015		HALLMARK_XENOBIOTIC_METABOLISM	200	Genes encoding proteins involved in processing of drugs and other xenobiotics.	23	0.115	2.16e-05	8.29e-05
ARRDC2	HNRNPKP1			HALLMARK_INFLAMMATORY_RESPONSE	200	Genes defining inflammatory response.	20	0.1	0.00042	0.0015		HALLMARK_FATTY_ACID_METABOLISM	158	Genes encoding proteins involved in metabolism of fatty acids.	19	0.1203	5.91e-05	0.000211
BHLHB9	ZDHHC12			HALLMARK_ADIPOGENESIS	200	Genes up-regulated during adipocyte differentiation (adipogenesis).	18	0.09	0.0026	0.00814		HALLMARK_ADIPOGENESIS	200	Genes up-regulated during adipocyte differentiation (adipogenesis).	22	0.11	6.34e-05	0.000211
FAM110D	PEPD			HALLMARK_P53_PATHWAY	200	Genes involved in p53 pathways and networks.	18	0.09	0.0026	0.00814		HALLMARK_INTERFERON_ALPHA_RESPONSE	97	Genes up-regulated in response to alpha interferon proteins.	14	0.1443	7.59e-05	0.000237
KRT6C	CDH3			HALLMARK_BILE_ACID_METABOLISM	112	Genes involve in metabolism of bile acids and salts.	12	0.1071	0.00319	0.00939		HALLMARK_ESTROGEN_RESPONSE_EARLY	200	Genes defining early response to estrogen.	21	0.105	0.000178	0.000508
HIP1	CTC-448F2.6			HALLMARK_UV_RESPONSE_DN	144	Genes down-regulated in response to ultraviolet (UV) radiation.	14	0.0972	0.00374	0.0104		HALLMARK_UV_RESPONSE_UP	158	Genes up-regulated in response to ultraviolet (UV) radiation.	18	0.1139	0.000183	0.000508
PLB1	HCFC1R1			HALLMARK_MITOTIC_SPINDLE	199	Genes important for mitotic spindle assembly.	17	0.0854	0.00569	0.0149		HALLMARK_COAGULATION	138	Genes encoding components of blood coagulation system; also up-regulated in platelets.	16	0.1159	0.000334	0.00088
HNRNPKP1	NIPBL			HALLMARK_INTERFERON_GAMMA_RESPONSE	200	Genes up-regulated in response to IFNG [GeneID=3458].	17	0.085	0.00598	0.0149		HALLMARK_GLYCOLYSIS	200	Genes encoding proteins involved in glycolysis and gluconeogenesis.	20	0.1	0.000474	0.00119
ZBTB20	VPS11			HALLMARK_ANDROGEN_RESPONSE	100	Genes defining response to androgens.	10	0.1	0.0109	0.0259		HALLMARK_APOPTOSIS	161	Genes mediating programmed cell death (apoptosis) by activation of caspases.	17	0.1056	0.000662	0.00158
RWDD4P2	CCDC53			HALLMARK_APOPTOSIS	161	Genes mediating programmed cell death (apoptosis) by activation of caspases.	13	0.0807	0.0219	0.0499		HALLMARK_HEDGEHOG_SIGNALING	36	Genes up-regulated by activation of hedgehog signaling.	7	0.1944	0.000788	0.00179
TNXB	RP11-452D2.2											HALLMARK_HEME_METABOLISM	200	Genes involved in metabolism of heme (a cofactor consisting of iron and porphyrin) and erythroblast differentiation.	18	0.09	0.00288	0.00627
DDX10	FKBP2											HALLMARK_BILE_ACID_METABOLISM	112	Genes involve in metabolism of bile acids and salts.	12	0.1071	0.00345	0.00719
AFAP1L1	ARAP1											HALLMARK_MITOTIC_SPINDLE	199	Genes important for mitotic spindle assembly.	17	0.0854	0.00624	0.0125
CRYBB1	THYN1											HALLMARK_APICAL_SURFACE	44	Genes encoding proteins over-represented on the apical surface of epithelial cells, e.g., important for cell polarity (apical area).	6	0.1364	0.0114	0.0215
RP1-232L22__B.1	EMG1											HALLMARK_NOTCH_SIGNALING	32	Genes up-regulated by activation of Notch signaling.	5	0.1562	0.0116	0.0215
TPT1	LBX2											HALLMARK_MYC_TARGETS_V2	58	A subgroup of genes regulated by MYC - version 2 (v2).	7	0.1207	0.0124	0.0222
RP11-88I18.2	FAM134C											HALLMARK_ESTROGEN_RESPONSE_LATE	200	Genes defining late response to estrogen.	16	0.08	0.0141	0.0243
GKAP1	CTD-2514K5.4											HALLMARK_PEROXISOME	104	Genes encoding components of peroxisome.	10	0.0962	0.015	0.025
CTD-2323K18.1	EIF3F											HALLMARK_REACTIVE_OXYGEN_SPECIES_PATHWAY	49	Genes up-regulated by reactive oxigen species (ROS).	6	0.1224	0.0188	0.0303
RP11-567I13.1	RHOJ											HALLMARK_INFLAMMATORY_RESPONSE	200	Genes defining inflammatory response.	15	0.075	0.0284	0.0445
CETP	MRPL43											HALLMARK_ANDROGEN_RESPONSE	100	Genes defining response to androgens.	9	0.09	0.0298	0.045
CSPG4	C20orf194											HALLMARK_DNA_REPAIR	150	Genes involved in DNA repair.	12	0.08	0.0306	0.045
PIM2	RNASEK
C16orf71	HIGD1B
RP11-617F23.1	CH17-118O6.3
TXNL1	PRDX6
RPL29	SEC16A
MIR762HG	SLC35F6
C17orf89	NAIF1
RP11-546K22.3	RP11-166N17.1
NEIL2	C17orf89
RP11-332H14.1	NUDT16P1
CTC-260E6.4	NBAS
PRR19	ORMDL2
USHBP1	FBXO18
RALGAPA1P	GSTK1
DNAH7	GPIHBP1
GBP1P1	RP11-977G19.11
IQSEC2	AC004951.5
RP11-178C3.2	PPP1CA
UBE2Q2	ZNF18
DSC3	ENPEP
LINC00160	CTD-2647L4.5
LYPD3	RP11-213G2.3
RP11-140K17.3	KCNK13
SWT1	TMEM81
TMEM57	SENP3
ZNF420	DNTTIP2
MPC2	WDR86-AS1
UBE2D3P2	RP11-307C12.12
C11orf1	GABARAP
FMNL2	PRPSAP2
FANCF	MRPS34
CRLS1	MYO5B
STAMBP	CTD-2224J9.4
SYNPO	CNPPD1
SUMO1P3	KMT2B
YWHAZP2	MIR497HG
OR2I1P	SMPD1
RPL11	RP11-343C2.9
TBCD	RP4-680D5.8
RP11-379F12.3	CAPNS1
PRR29	RP11-848P1.3
CCDC171	PPP1R11
GABRP	PIWIL4
FAM127B	ZNF232
RP3-406A7.7	TUBGCP2
SULT1A3	KREMEN1
FAM183A	RP11-231G3.1
RNPS1	DUS2
YPEL2	DYRK4
RP11-373D23.3	TRBV21-1
AC092155.1	RP11-378A13.1
ERN1	ATP6V0B
FAM89B	TMEM191A
CEACAM21	SELENBP1
RP1-193H18.2	RRP8
IGHV3-72	PCNT
ACVR2B	NRBF2
LRRCC1	MIEN1
THAP1	SF3B4
PCDHB10	RP11-467L13.7
HSP90AB2P	RP11-434H6.7
HOMER2	LAMTOR1
CCDC117	PLAC9
RP11-147L13.12	AC096772.6
TRBV20-1	APEX2
LYRM4	RP11-778D9.4
TXNRD3	RIOK2
RP11-329B9.3	PEX16
RPL32	TRBV11-3
RP11-195F19.9	DGCR6L
ZNF165	RP11-338E21.1
PREB	NOSTRIN
KCNJ2	FBRS
AC241377.2	RP11-95D17.1
COA3	REM1
MRPL51	RP11-327E2.5
IGLV2-18	SNX9
RP11-1060J15.9	RP11-141O15.1
RP11-434H6.7	RP11-402D21.2
SETMAR	FAM65C
NDUFAF3	RPS19BP1
RNF13	FAM104B
C1orf74	FTH1P5
RP11-342K6.1	TRAPPC12
GEMIN6	RRP12
TMEM179B	TMEM74B
NFIC	KBTBD3
HIST1H3PS1	ATP6V0C
STAC3	FDXACB1
TMEM163	FBXO15
RP11-64K7.1	BLOC1S1
ZXDB	IFITM10
CTC-523E23.3	SLC22A18
TMEM200C	CDC42EP4
ZNF486	RP11-152H18.3
RP11-477N3.1	RP13-1016M1.2
CHL1	OVCA2
MFSD4	TRBV12-5
SEMA6C	TFPI
GTF3A	IGHV3-43
FKBP5	EDF1
KDM4B	PTGES3P3
2020-09-01	DHX9
RPARP-AS1	FAM225A
MTERF3	USF2
SH3YL1	RP11-727F15.12
HNRNPA1P4	DNASE1L2
TRAPPC8	TBC1D22A
AC096772.6	RN7SL138P
RPS10P2	RP11-264I13.2
LYRM9	NXF1
NDUFS3	PRR13
UFSP2	SLC45A4
MRO	NPM1P6
PIGP	RP5-864K19.4
COBL	TSG101
ATP8B4	PLD3
TSG101	RP11-324E6.10
SESN1	FAM35BP
CTC-448F2.6	HSD17B4
YY1	ZNF563
ZNF429	PES1
BSCL2	WDR46
RP11-344B5.2	ARMCX1
TCP10L	COX7C
NAPEPLD	TXNL4A
CIDEC	TMEM144
USP51	CLPTM1L
TPRG1	CTD-2545M3.8
ATP5D	GMPR
DNAJC27-AS1	AC006126.4
RDH14	SURF2
P2RY13	ASPHD2
GTF2IP4	RP4-738P15.6
CPSF3	CUZD1
PLN	MCF2L
RFXANK	RP11-332M2.1
LDOC1	DMXL1
ABC14-1080714F14.1	TMEM219
TMEM99	FAM118B
PDE7A	ACSF3
BTF3L4P2	NAA38
LINC00883	LINC01004
KDSR	HDAC7
LINC00240	RP11-327F22.2
LZTFL1	CTD-2192J16.20
ACRBP	GDI2
AL928768.3	RP1-30M3.6
FAM78A	ARAP3
RP4-539M6.19	SAC3D1
EGR2	KIAA1429
RN7SL396P	TRAV10
PRUNE	TRAV38-2DV8
TMOD1	CERKL
NENF	SH3BP2
ZNF317	RP11-693J15.5
SOX17	RP11-162A12.4
RP11-545I5.3	SNRNP35
RP11-421F16.3	AC083899.3
RP11-1100L3.8	FMO2
RP11-405M12.4	APOA1BP
KCNJ5	CTC-359D24.3
DDX49	ASAH1
AZIN1-AS1	RP11-179H18.5
DNAJC5B	PGM5
RP11-373L24.1	CRYBB1
RP1-232P20.1	BRI3
IRF2BP2	TRAV36DV7
APOC1P1	CTD-2021A8.3
UBL7	GADD45GIP1
NACA	MDN1
FRAT2	FOXO1
RP11-53B2.6	RP11-355B11.2
RP11-1191J2.5	AEN
RP11-497H16.7	PLN
LINC00324	AC004980.9
FAM134C	RP11-500G10.5
RP5-963E22.6	RP11-79P5.10
LAP3	AGTRAP
RP1-228H13.5	SCO2
ADAMTS17	ZNF831
NTN1	CCDC6
KRTDAP	AC011330.13
ZNF396	CIB2
NUS1P1	CORO2A
PGM2L1	FMO3
REEP1	AC109826.1
PLIN2	MYZAP
EIF3L	C11orf80
PRELID1P1	RP1-102E24.1
KCNMB1	NSMCE1
RP11-9E17.1	RP11-44N21.3
C16orf89	P2RX4
AC022210.2	LDOC1
RP11-817I4.1	B3GAT1
RASEF	RP11-627K11.6
AC006547.8	CTB-113P19.5
RP11-262H14.4	AC018816.3
CCNI2	RP11-134N1.2
ELP2	RP11-64K7.1
AC083899.3	C14orf166
NMNAT3	FIBIN
FAM122A	EGFL6
CTD-2284J15.1	XXbac-BPG299F13.17
IQCK	LINC00963
ZNF610	CLIC5
B3GNT2	GNA14
ESCO1	RPA1
DGUOK	SDK1
ZSCAN12	RP1-228P16.1
RP11-7I15.3	CCDC101
ECHDC3	RPLP1P6
NPRL3	UACA
CTD-3222D19.11	GALNT11
LYVE1	AC002398.9
CLYBL	SPG11
SPTBN1	RP11-212I21.5
CTD-3193K9.11	VDR
RP11-28F1.2	DHRS4L2
ZDHHC1	HLA-J
C1QTNF1	PCDH17
PGBD3	MYO1B
P2RY8	NEURL1B
RP11-61L23.2	CHCHD1
NUP88	PRELID1P1
RPS2	RPL15
ZNF397	PDGFRA
MAFG-AS1	RP11-603J24.17
POMC	CITF22-1A6.3
CTD-2510F5.6	WISP2
RP11-248J18.2	TRAV8-1
HNRNPA3P5	SURF1
AC074183.3	RP11-763B22.3
PCBP1	RP11-73K9.3
TC2N	ADAMTSL2
CTD-2015G9.2	MOB1A
CTD-2124B8.2	ZGLP1
WISP2	PPP1R1A
LINC00505	RP11-435F17.3
CTC-451P13.1	RP11-326C3.7
GPR84	ASGR1
RP11-79P5.10	PCBD1
FAM228B	LINC00900
MYCT1	NOL9
SIGLEC8	ATIC
RP11-538I12.2	CTC-508F8.1
COL22A1	TOMM22
PARN	ADGRA2
BIRC6	RP11-50I19.2
RP11-791G15.2	RP11-493L12.5
RN7SKP203	RP11-514O12.4
RBM43	AC110615.1
ACSM1	GPR85
GIPC3	DDX54
RP11-389C8.2	RP11-385F5.5
RP11-329B9.4	AC003075.4
RPS7	IPO5P1
RP3-423B22.5	SUPV3L1
PCDHB14	TNFSF12-TNFSF13
EPC2	PPRC1
RIC8B	RP11-147L13.15
ITGA11	ZNF710
F2RL3	RP11-465N4.2
GIMAP1	ZMYND15
PNMA3	MRPL17
DYRK4	LINC01503
EBF2	TRAV25
OCEL1	HMGB1P3
DISP1	RPL32
ABHD1	STARD8
DENND2A	HPS1
FOXP4-AS1	OBSL1
RP11-750H9.5	ZNF706
PLEKHO1	EEF1G
REPS2	RP11-511B23.1
RP11-792A8.4	ITSN2
SAYSD1	AC079630.2
LRRC6	HSP90AB2P
LINC01140	FBLN5
UBALD2	ATP6V0D2
RP11-196H14.3	TYSND1
PAPOLG	NPAS2
EIF1	CLEC9A
PRCC	NID2
TTC27	TXNDC11
C17orf49	RP11-493L12.6
C2orf68	UBE2D3P2
CH17-118O6.3	ASGR2
RP5-1085F17.3	MMP23B
GRIA2	SLC15A4
MXRA8	PDLIM4
RPAP2	ANKRD29
DANCR	BID
AC016700.5	ATP5EP2
TFCP2L1	PVRL4
HLA-DPB2	DNAJC7
RASA4CP	C19orf38
RPL14	GBGT1
NDUFAF6	ABHD14B
PLEKHG1	RP1-232L22__B.1
FBXL5	ZFP36
RP11-379K17.12	RPL5P23
SH2D2A	TEP1
ZNF644	AC013264.2
GJA5	RP11-218M22.1
RP11-452L6.5	RP11-1148L6.8
ADCK3	CTC-512J14.5
CAPN3	CH507-9B2.9
RFX3	HSPBAP1
IFT74	KIAA1755
TM4SF18	RP4-616B8.4
EMILIN2	RP6-105D16.1
DNAJB2	RP11-533E19.7
RP5-1057J7.7	CLEC3B
CTB-113P19.5	RHOG
ZNF691	APOBR
SLC2A5	MEMO1P1
FCF1P2	NOP56P1
ERICH2	RP11-326I11.5
MRPS30	NAALADL1
PCAT6	FAM179A
RP11-973H7.3	ANXA2P2
C7orf55	GPX8
RP11-283I3.6	NSMCE4A
DYM	CHST11
CTD-2517O10.6	ARL6IP5
PCAT19	ZNF101
IGLV3-27	ADAMTS10
RPL27A	TRGC1
SH3PXD2B	TRAV8-3
CERS2	OAF
SLCO2A1	GNG11
SIRPB2	METTL18
CYBRD1	RP11-799B12.1
RNF130	SRPX2
LSM2	AKAP7
SPAST	NUDT1
POU6F1	RP11-5C23.1
RP11-96L14.7	CTD-2161E19.1
CELF2	ZNF688
RP11-51J9.5	SLC25A45
HEIH	MAP1S
BCL7C	RP11-73M18.8
SNN	ZBED5-AS1
RP11-76H14.2	CGNL1
FBXO6	ZNF14
ORAI3	VWA3B
NID2	RASSF5
SPATA6	GPRIN3
MMP19	NR2F2
CTD-2192J16.20	MTMR9LP
RP11-407B7.1	SOX17
KCND3	THRB
FAM227B	FBN1
CDKAL1	LPAR1
RP11-440D17.3	TMEM179B
FOXN3-AS1	CTA-384D8.36
EHMT2	FAM107A
ARHGAP31	TLN1
CTD-2325P2.4	NACA
CTC-523E23.1	CTD-2371O3.3
CTC-512J14.5	NPIPB3
LINC00987	FOXP4
ST6GAL2	LYPD5
AVPR1A	RP11-23J18.1
KHK	SUMO1P4
GATA3-AS1	FANCF
GRP	ADGRG1
IGHV3-64	RPS27
AC006126.4	DTX2
NAPA	RPL10
C19orf38	RNH1
MYL6B	CCDC159
PCM1	TRAV8-2
BPHL	SGSH
PPP1R21	FHAD1
SIRT5	C6orf62
SOX10	POLRMT
IGFL2	JHDM1D-AS1
UBR4	AP002954.4
TBX15	TMEM138
DHX57	RPS28
TNS2	TSPYL5
CHCHD2P6	KBTBD8
SLC2A9	TIMM13
NR4A2	DMXL2
GABARAP	AD000671.6
SHROOM2	FUOM
ARL8A	TBL3
CXorf21	CTD-2270N23.1
SORT1	RP4-742C19.12
SNORA54	RP11-1191J2.5
RPL32P29	TRAPPC8
TNS1	RP11-796E2.4
OSGIN2	ALDH16A1
RP11-266L9.8	C12orf45
CHMP4C	RP11-92C4.6
RP11-707M3.3	TAF10
SAMD9L	RPL37
CTC-359D24.3	TRDV1
RP11-111F5.5	PARVA
KDF1	ARHGAP9
CRIPT	ZNF467
RN7SL731P	TKFC
RP11-47L3.1	RP11-544O24.2
BLOC1S5	RP11-1029M24.1
TRAM2-AS1	LINC01137
ZCCHC2	NR2C2AP
LDHAP7	CTSA
EMG1	PTGES3P2
CTB-102L5.4	MDFI
MYO1D	2020-03-02
C15orf48	STK33
SPATA17	RP3-508I15.21
FAM229B	ZMAT1
RP11-544O24.2	C2orf27AP3
SUGCT	EIF3C
STRBP	CTD-2124B8.2
HSBP1L1	BTBD6
RPS15AP1	ACSM5
ZNF582	ANAPC16
EXOC3L1	ATAD3C
ATIC	AC005306.3
RP11-368P15.3	MAN1C1
FOXA1	HOPX
CATIP-AS1	RP11-97C16.1
MDN1	CATIP-AS1
DBP	KCNJ2
LINC01604	KIFC3
FAM35BP	FOSL2
FTH1P5	CELSR1
NFKBIE	AHNAK
TGIF2	RP11-10N23.4
DSC2	AC113189.5
MORC2	RPS24P17
RP11-774O3.3	RP5-1024G6.2
TMPRSS6	RPS8
NOVA2	COPZ2
RND2	CISD3
RP11-801F7.1	AC135048.13
CERS6	RP11-93B14.9
GOLGB1	TPTEP1
DUSP23	R3HDM4
REPS1	RP11-763B22.4
RP11-455F5.3	AP000349.2
SCN1B	MCUR1
ZBED5-AS1	CCDC107
ADCY2	NME3
NPPC	ZNF581
OLFM2	MCM5
CAPN13	CTD-2510F5.6
RAB37	AAED1
RCAN2	NSUN5P2
LRRC1	LAP3
TMEM150B	C2orf74
CH507-9B2.3	CYP1B1
HS1BP3	EGFLAM
TRAPPC5	ADAM12
RP11-793H13.11	AKR1A1
DLEU1_2	NUP214
ZNF768	RP11-25I15.1
TMEM26	EMP1
RP1-266L20.2	TRAV35
ZNF436	PPFIBP2
SOBP	LINC01136
RPL13AP7	NCEH1
LZTS1	METTL7B
RP11-756P10.6	DTHD1
SFXN4	TRAV16
IGKV6-21	FBXO2
RNPEPL1	H3F3A
TUSC8	NECAP2
ZNF626	RP4-728D4.2
HSPG2	BOC
AL133243.1	AC017116.11
RAB25	DUSP2
IGHV6-1	PQLC3
DCHS1	FAM89B
AC007318.5	RP11-2C24.9
MYO5B	ZNRF2
E2F5	RP3-395M20.12
FAM78B	SULT1A3
GABRD	CRYGS
LNX1	CTC-523E23.11
ZNRD1	CTD-2132N18.4
ARHGAP28	ARPIN
FOXD3-AS1	MED16
RP11-477H21.2	TRMT112
CD69	KIAA2018
RP11-730G20.2	CYP2S1
WRNIP1	KCNE4
SERTAD4	NFIB
RP11-135F9.3	PTCHD3P1
DLG3-AS1	RPL13
ZNF423	MYL5
CEP68	C5orf63
H1FX	RP11-294J22.6
C2orf27A	RECQL4
ROCK1P1	RNASEH2C
CYP39A1	IQSEC2
RP11-440D17.4	C5orf46
AC135048.13	TPP1
DPEP2	F8A1
ZNF14	H2AFX
SCIMP	TRAV5
HSPBAP1	CTD-2376I4.2
CCDC160	NPM3
FMNL3	LINC00324
KIAA1755	AC016292.3
LGALS2	RPL5
RP11-20I20.4	SNCG
XXbac-BPG248L24.12	RP11-697E22.1
RP4-785G19.2	MRPS16
SMEK2	SAMD9L
NSMCE1	SNX33
DAPL1	GIPC3
RP11-92C4.6	SH2B2
AMFR	NAB1
HS3ST2	SMDT1
RP11-109D20.2	FAM110D
RP11-672L10.6	POLD4
NCF1B	CADPS2
OLA1P1	KIAA1462
IGHV1-3	CHCHD6
RP11-379F12.4	CNRIP1
GZMK	DGAT1
ZNF747	LPAR6
RP11-12C17.2	GBP1P1
SCN4B	METTL7A
MMP24-AS1	AL021807.1
KBTBD11	ADCY4
SGK3	RP11-196G11.5
BCKDHA	ZNHIT2
SP110	PFKFB3
SYNJ2BP-COX16	RP11-291L22.8
STARD8	CUL3
FXN	SNX8
SELENBP1	PLEKHA7
MRC2	MT1M
LINC00900	DNAH8
AC004057.1	VAC14
NOP56P1	PGLS
CADPS2	C3orf52
CHPT1	RP11-567I13.1
TTLL12	IGKV2-28
MYBPC1	RP11-599J14.2
PARP16	RTTN
IGHV4-4	RP11-1094M14.8
PTGES3P3	DBP
KRT8P11	PSENEN
SLC39A6	EVA1C
RFWD2	C11orf1
RP11-305K5.1	ZNF575
SOX7	ALKBH7
CDC37L1-AS1	RP11-553L6.5
RP11-213G2.3	SLC2A13
PPP1R3B	SLC6A12
WDR35	RP11-360D2.2
MAGEH1	PCAT19
ENTPD1	MAGEH1
POLRMT	C18orf8
IFFO1	BACE1-AS
RNF122	CH507-42P11.8
SLC43A3	RPL17-C18orf32
CIDEB	OTUD1
TXNDC11	C17orf96
UBXN10-AS1	2020-09-06
FRMD4B	MFSD2B
RPLP2	PKD2L1
NBPF14	FAM173A
SEC11C	GNG10
LAMC3	RP11-344B5.2
RP11-385F7.1	STARD10
ZNF688	JAZF1
AC010894.3	HCG4P11
MXD1	SCARA5
RP11-26J3.3	RP11-295K3.1
LINC00467	KANK3
OMD	ARSD
RP1-43E13.2	FKBP9
IGHV2-26	ZBTB48
AKAP7	RP11-848G14.2
PRSS36	JAKMIP1
ENHO	CTD-2620I22.3
ANKRD44	GLIPR2
HECA	SHISA8
ZNF33A	YBEY
YPEL3	AP000783.1
EWSAT1	FTH1P22
RP11-627K11.6	APBB1
AC104534.3	ACOT4
FAAH2	RPL5P4
TDRD3	GPR160
HCFC1R1	GYPC
AC006011.4	KIN
H3F3A	RP11-254F7.3
DLGAP1-AS1	RP11-111M22.4
NAV2-AS1	CITF22-49E9.3
MEI1	MPND
ZNF48	CTC-429P9.1
RPL35P5	N4BP2L1
AFMID	ESCO1
FMO4	TUBA4A
NDN	CASS4
ARHGAP30	TRAV1-2
SNCAIP	LINC00847
LIMS2	AC024560.2
ROPN1	RP11-617F23.1
TGIF1	RGS3
FAM117B	RPS7
FNTA	MORC2
EIF2AK3	THADA
ZMYND12	LBX2-AS1
TNRC6C	TRAV23DV6
RPS2P46	LY6H
MEIS3	UXT-AS1
IGKV1D-13	TBCAP1
ARMC10	RPS15AP1
HID1	LINC00937
RP11-93B14.9	UMAD1
TXNL4A	RP11-19P22.8
DOCK4	MFAP2
AKR7A2	AFAP1L1
AC004540.5	RINL
TXLNB	TMEM256
WNT3	RP5-1091N2.9
CAMK1	HSPB1
RNF187	TMEM265
TSC22D1	BFSP2
RN7SKP255	PPP1R18
RP11-212P7.1	RP11-968A15.2
RP11-676M6.1	RPL24
ZNF836	TMEM155
SMARCD2	RP11-222K16.2
OTUD1	INSL3
SLC43A1	APRT
POLE4	PTGR1
TMCO4	SH3GL1P3
SHANK3	RASGEF1A
SYNE4	LDB2
RP11-2C24.9	RP11-47L3.1
TPT1-AS1	RP11-543P15.1
NIPBL	ATP9A
TTC39C	FABP5P7
RP11-513G11.4	RP11-488C13.5
ZNF438	ARHGEF1
ULK2	HOXD8
ZNF671	ENPP4
MAP1S	PAOX
MCF2L	FLNA
KDM3A	CTA-963H5.5
LINC00957	RP11-762I7.5
RPL7P23	FBLN2
C1orf21	COMMD1
CCDC101	HSBP1L1
POPDC2	EFHD2
MAL2	TPPP3
PPP2R5A	RP11-468E2.1
VPS54	GS1-114I9.3
PPIL6	TNKS2-AS1
CMTM8	VWA5A
AC016292.3	CHRDL1
NFU1	OLFM1
LPAR5	HSPA7
BCL2A1	FTCDNL1
FLT4	EXOC3L1
ETV7	LPAR5
RP11-688G15.3	PARP14
NUP214	CCDC102B
DNTTIP2	SNORD97
DTNBP1	SH3PXD2B
RP13-753N3.3	ZNF608
BOLA2B	TMEM243
RPL24	RP11-135F9.3
SAMD9	ARAP2
ESRP1	WDR81
NTPCR	AURKC
CTC-270D5.1	USP6NL
CTC-526N19.1	PCDH1
CCDC170	IGKV1-27
PPAP2C	TRAV24
GNG11	UBE2L6
TMEM261	SFXN4
ZFAND4	DENND1C
BCORL1	RP1-30M3.5
DMRT3	CTD-2287O16.1
CCDC102B	GPR141
FTH1P16	FAM210B
NAMPTP1	SDCBP
TIAM2	RP11-473M20.9
IGFLR1	LINC01140
FUCA1	CCM2L
CACNA2D4	SLC46A3
HHAT	COMMD9
ATP5L	EMCN
GPRIN3	RP1-278E11.3
SPINT2	FAM129B
CPM	FAM207BP
AC005523.2	ITGB4
RP1-30M3.5	BTBD6P1
ST8SIA4	SHE
ZNF43	HS3ST3A1
RMND5A	IGHV1-18
C9orf64	C19orf24
AC110615.1	ATP5G2
FGGY	RP11-734J24.1
CYP4Z1	PLEKHO2
OPN3	SOWAHD
ALKBH7	RP11-521B24.5
PTN	AF131215.9
RP11-408P14.1	TMC5
FOXP2	RP11-35G9.3
ERBB3	RP11-204C16.4
THAP4	CCDC22
RGMA	ARSA
SESN3	PPIC
CH17-224D4.2	RP11-466A19.1
RP11-539L10.3	FAM195B
RADIL	RPL19
MFSD6L	C7orf72
RP11-229E13.4	AFTPH
INTS4	SIGLEC5
RHBDD2	RP11-360L9.8
RP11-1148L6.8	FOXN3-AS1
AC005363.9	NAP1L1P1
LRPPRC	DNAJC15
FAM167B	SLC26A11
EFHD1	TPM1
RN7SL138P	PARD6A
RP11-196G18.24	ZNF267
CTD-2554C21.3	KMO
ATP5G2	YARS2
AF001548.5	RP11-1398P2.1
LMO3	CMPK2
FARP1	RPS2
RNASE2	GUCY1A3
FGF14-AS2	RP11-624L12.1
PRR15L	RP11-775C24.5
HNRNPA1P10	PASK
LBH	APOM
EEF1DP1	ULK2
CTA-384D8.35	RP11-161H23.5
RP11-347C12.10	ARFGEF1
C17orf58	HCG27
LGR6	AC006129.2
RP11-473I1.9	RIN2
ACP6	HMGN2P5
DOC2B	IGHV3-11
RNF40	TRAV26-1
RPL7AP30	ADPRH
FBN1	DOC2B
RAPGEF4	TSHZ2
ZNF184	EAF2
IGHV3-13	PLEKHG1
SRPK3	RP11-389C8.2
CLUAP1	RP11-51F16.1
RP11-234B24.6	RAB4B
LAMA4	CDC42SE2
RGS22	AC092155.1
AC000089.3	ARRDC4
FOSL2	FBLIM1
ATP8A2P1	AC011899.9
FAM198A	TAF4B
KLK4	FAM172BP
TACR2	ZNF860
RP11-156E6.1	B3GNT7
ZNF33B	OR7E14P
MAP1LC3B2	HSPA12B
SH3BGRL3	RP11-738E22.3
PARP11	RP11-330H6.6
DLGAP1	NAPRT
SULT1C4	TRAV3
SLC27A3	RP11-707M3.3
ZNF750	MT1L
CD72	RP11-444D3.1
HPGDS	RPS20
CLUL1	RP11-293I14.2
LSR	LINC00861
CYP2J2	ACRBP
FAM63A	APOL6
MYO15B	CRYL1
RP11-218M22.1	WNT6
FBXL7	KCNMB3
FMO1	MAN2B1
RPL8	TEKT5
RP11-212P7.3	TRAV27
IFT172	MTMR14
AK8	RP11-548H3.1
RASD2	AL158801.1
TSHZ1	MICALL2
RNF157	HIBCH
GLIPR2	NPR1
ZNF516	RP11-493L12.4
AC092580.4	GOT2
RP11-92K15.3	METTL12
GS1-114I9.1	GLTSCR2
DNM3	AEBP1
CNTD2	AC079630.4
KIAA2018	MRPL53
ABCA3	NRP2
LRIG1	ZNF814
RUNX1T1	SAMD3
TMEM219	PTPRM
MAP4K1	TBC1D2
RP11-488C13.7	SULT1A4
FOXP4	CNOT1
NPR1	TRGV10
RNF5	RP11-588K22.2
CTD-2227E11.1	LDHAP7
GS1-358P8.4	ABCA1
KCNS3	RP11-369J21.12
FTH1P8	RP1-257A7.5
RP11-10N23.4	RPL36
AGL	HSD17B8
H2AFZP3	LAYN
C16orf45	FAM127A
KIAA1462	NAGK
ZNF638	TCEAL4
SERGEF	TEAD2
LRP4	CDK18
SCARF1	TRAV8-4
AARD	ATHL1
WDFY4	CTC-231O11.1
TUBB4A	CFLAR
GCFC2	CTC-510F12.6
RP11-150O12.6	MARCKS
CTD-2012K14.4	RP11-16E12.2
PDGFRA	H2AFY2
RNF5P1	GGACT
PTPN7	CDK2AP2
PCDH17	HMGN2P17
BAG1	RP11-303E16.2
FAM149A	SPRY1
DNMT3A	MRPL1
PPFIBP2	MTUS1
FPR1	CUL9
GNGT2	VAV3-AS1
ZNF793-AS1	RNFT2
HOXD9	RPL15P3
SRBD1	SIPA1
FAM71E1	NOC4L
RP3-395M20.8	ITM2B
FCGBP	SCARB2
GAS7	NOL4
PPAPDC1B	RPL23A
FBXL16	ARID5A
PPP1R11	ANO1
CDC42EP4	RP11-318C24.1
CLSTN2	RP11-750H9.5
UBXN10	DNAJC19P9
RP11-693N9.2	GNS
GIMAP1-GIMAP5	TRAV20
TAGAP	MMRN1
NARS2	LLNLF-176F2.1
PPIAP29	COL16A1
RASL12	CHCHD4P3
MSRB2	ETV7
RP11-326C3.2	TGIF2-C20orf24
HVCN1	RAI2
DDO	SYTL1
GOLT1A	CD302
C1orf56	SH3BGRL3
SYNE2	ANKHD1-EIF4EBP3
ZSCAN18	HSD3B7
GPM6B	FAM109B
APCDD1	GNPDA1
C1orf115	DUPD1
TTLL4	MXRA7
RP11-671J11.5	RP11-638I8.1
RP11-603J24.17	GCSHP3
OVOL2	POPDC2
LINC00665	BHLHE40-AS1
G0S2	LINC00623
FAM196A	H2AFJ
DNAJC9-AS1	COL14A1
GLTSCR2	CTC-479C5.12
RP11-96D1.11	RASIP1
TMEM100	C11orf85
FN3K	CCDC180
MDFIC	CYP7B1
CNRIP1	AC069363.1
TDO2	GTSF1L
ZBED1	GRINA
PPEF1	RBPMS
L3MBTL4	RP11-538I12.2
SBK1	WBP5
SNORA53	PLA2G16
CNFN	RP11-514P8.8
C2orf70	LINC00869
AC074212.5	TRBV14
NCOA1	FNDC1
IGHV3-66	SNRPFP1
AP003068.9	HSPB1P1
AC093249.1	TRAV6
ITM2B	PABPC1
RP11-307O1.1	CTD-3025N20.3
FAM213A	SFRP4
PROM1	C1orf115
AZGP1P1	FRZB
PRR36	ZNF296
ZACN	AK8
CTB-33O18.1	RP11-175O19.4
SCARNA1	ATP5D
IGHV1-69	GCFC2
FAM102B	RP11-707G18.1
SPON1	SLC6A16
MSMB	AGFG2
AC016739.2	CCDC141
FAM129A	AC132217.4
ZNF853	LIMD1-AS1
ZNF32	EMID1
PIK3R5	MEI1
PHYH	RBM38
MAML3	RPS15AP12
NCF1C	RP11-848G14.5
CCDC88C	RASL12
FGD2	GRAP
CPNE5	NUDT8
RCN3	DOCK11
PI15	LINC00467
FRY	EVI2B
KIAA0226L	ATOX1
RBKS	ZBED2
LINC01503	FGFR1
CSRP2	TRAV1-1
FAP	AGMAT
TFEC	TM4SF1
ETS2	SERPINB1
LINC01235	RASAL1
GPR137B	FCRLA
ADH1B	RP11-837J7.4
FOXS1	RP11-452I5.2
DOK1	EXOC3L2
JAZF1	HNRNPA3P6
BMPR1APS2	RP11-151F5.2
MCUR1	LITAF
GNG7	PCDH12
KIAA1671	RP11-316M1.12
KLHDC8B	RPL3P4
TRPS1	IGLV1-51
RNF43	TBC1D1
ADCY4	COLCA2
LGALS7	UBE2MP1
TRAPPC9	MBD2
MED16	PCSK6
BHLHE41	TRGV4
MAP2	EEF1A1P12
IGHV4-31	RP11-536O18.1
SLC35F6	CHN1
ISM1	AC073072.7
CDR1-AS	EXOC6
LINC00674	IGLV3-25
LRG1	FMNL3
GJC3	ARHGEF10L
HK2	ZNF524
EPSTI1	CNP
NEO1	ADAM28
SHE	GS1-358P8.4
ANKS1B	CTA-384D8.35
RP4-758J18.10	LINC01176
SPG11	RRAGD
RNU12	EEF1D
RP11-53O19.1	DEF6
MSRA	PTGFRN
EVL	RASGRP2
RNF152	C17orf49
RP11-291L22.6	ITPR1
SNX20	ANOS1
FGL2	SERPINB8
SCUBE2	MAOB
LYSMD2	ARNT2
LIPE	TRAV13-2
FBP1	ERG
CCNI	IGKV1-17
TSPAN15	SERPINB6
SELM	HS3ST1
CYTL1	TECRP1
IGKV1-12	NENF
IGKV3D-15	TMEM238
RP11-51O6.1	FMNL1
RP4-639F20.1	TTYH2
HSPA12B	DHRS3
TOP2B	PLEKHG7
PLD4	CPNE2
CTD-2231E14.8	PAPSS2
RP11-474G23.2	CTB-43P18.1
B3GALT4	IGKV1-9
PCP2	MLK7-AS1
FMO2	AC074289.1
AC004967.7	FAM117B
C2orf40	MPZL2
RP1-257A7.5	WSB2
DBNDD2	SMKR1
LINC00993	IMPDH1P10
TMEM144	MAP4K1
FAM195B	PAPLN
CNP	ZNF600
SNORA10	CTC-378H22.1
U47924.27	GPR84
ADPRH	RP11-48B14.1
HRASLS	RPL39P3
RP11-53O19.3	UNC5B
MYO1F	RP11-466C23.5
MAPT	GLMP
ZHX2	AC245100.1
KCNK15	MAP3K7CL
RPSAP14	ACSL5
FAM46C	AP003068.9
LIX1L	CLEC12A
GUCY1B3	SHANK3
TRAPPC12	GALNT18
BHLHE40	HEYL
LGALSL	RPL35P5
DOCK11	CREBL2
RN7SL4P	MGAT4A
RP11-102N12.3	LHPP
RP11-256P1.1	XXbac-BPG116M5.17
TGFB1I1	TRBV10-2
PALLD	PALMD
AC007283.5	MLK4
HGSNAT	STC1
LRP1	BHLHE40
N4BP2L1	CALD1
KCTD12	RP11-265D17.2
KIAA1551	RPLP2
PLA1A	TMEM150C
DPYSL2	NDRG2
SLC34A2	TNFAIP8
COX6C	USP34
FAM109B	RP11-417N10.4
GREB1	TG
FAM207BP	RP11-498C9.15
EEPD1	FBLN7
FAM210B	TSPO
GPR162	CTD-2081C10.1
RP11-799B12.1	ASRGL1
THNSL1	BIRC7
CNKSR3	MTURN
SEPN1	MAGEA9
IGHV3-43	RP11-1399P15.1
CEBPZ	RP11-12J10.4
ELFN1-AS1	ASCL2
B3GNT8	BACH2
CES1	AC005363.9
DYRK1B	SDS
TGFB2-OT1	EFEMP2
RAPGEF5	ZDHHC14
ITPR1	AC005943.6
SLC37A2	RPS2P7
RP11-123K19.1	RP11-212P7.3
RPS15AP12	ADAMTS4
BRE	RP11-291L22.6
RP11-265N6.1	MOB3C
CYP21A2	ATP6V0E1
ENPP5	CBX7
TSPAN33	RP11-109P14.10
NME2	QPCT
PLLP	MRAS
IGHV3-7	CAPN3
NRXN2	CD63
FAM174B	LRRC32
SEMA3G	RN7SL1
ADAM28	SEMA3F
TM6SF1	BTG1
CHADL	STAP2
FAM84B	RNF213
HIST1H2AI	RP11-705C15.5
RP11-6N17.6	TRAV12-1
HIGD1B	PLEKHG3
RCOR2	TCAF2
SNORA37	RPL28
SPINT1	AATBC
CDH12P1	RP11-284N8.3
AATK	MYO5C
RPL36	BAG3
RNU1-11P	CPNE5
CTC-444N24.8	RP11-785D18.3
BIK	CMB9-22P13.1
MPND	IGHV5-78
AC005152.3	ATP1A4
AC144530.1	HTRA3
MAT1A	MGAT3
CTB-55O6.8	RP3-477O4.14
PCSK6	IGHV5-51
HIST1H2AE	B3GALT4
SNAI2	ANKRD65
VWA2	SUMO1P3
EGFL6	MAST4
MIA	ECSCR
RASD1	TRAV41
IGKV2D-29	RP11-33O4.1
EBF1	SDC2
PCDH12	CTPS2
NKD2	TTC7B
CHCHD10	NPC2
DMTN	RP11-373L24.1
CTGF	RP1-28O10.1
SH3GL1P3	RPL6
RPS7P1	SNORA65
ELK3	HEBP1
COL8A1	GADD45B
FILIP1L	LBH
NUDT16P1	CTD-2231E14.8
ZNF706	SLC27A3
ZNF814	BCAS4
CTC-429P9.1	RP11-671J11.5
RP11-760H22.2	CTC-444N24.8
DCP1B	ACOT2
SLC5A1	TRBV13
DTNB	SLX1A
MAGED1	DSC2
PIEZO2	GPR34
MATN3	KLF5
COMMD1	RP11-16K12.1
RP11-19P22.8	CHI3L2
ERG	FAM167B
THADA	RP13-228J13.5
AC007229.3	AC074183.3
CA11	RP11-79H23.3
DNAJA4	CTA-14H9.5
CASC15	BCL2L10
2020-03-01	MT1F
MPV17L	FAM102A
TP53I11	CHL1
ENPEP	FAM53B
FAM103A2P	TGFB1I1
ARFGEF1	H2AFZP3
CTC-251I16.1	RP11-652L8.4
RP11-108M9.4	TRBV4-1
C6orf52	GDF7
EVA1C	CTC-451P13.1
IGLV4-69	CA9
SERPINB1	RTP4
PGF	RP11-34P13.16
HEY1	RP11-20G6.1
ECSCR	RNASET2
KIAA1257	LYPLAL1
STARD10	HOXD9
SCARNA3	ALDH3A2
DACH1	PTPN7
TCEA1P2	PRKCDBP
KLK1	RAI14
UBE2MP1	KCNJ5
LINC01094	OLFML1
MAN1C1	SYS1
RP11-498C9.3	RP5-890E16.4
CTD-2396E7.11	CERS6-AS1
AC055736.2	GPR4
DAAM2	RP3-423B22.5
IRX1	TRAV8-6
STC1	TPSB2
SHF	ST3GAL5
RP11-536O18.1	AC010883.5
RYR1	RP13-514E23.2
AC079922.2	TGIF1
NFIA	HSPA6
PRR15	FKBP10
CAPN6	UTS2
RP11-210M15.2	RSPO3
SNORA13	YWHAZP4
RP11-390F4.3	PLXDC1
GIMAP8	TNRC6C-AS1
CTC-444N24.11	HMHA1
RP11-579D7.2	RP11-173P15.5
RP11-33O4.1	RP11-234B24.6
CADM4	FAM46C
ZNF512	HEXB
ZNF22	SEC11C
TDRD5	AP001046.5
TRAF3IP3	AKNA
SULT1A1	ZNF438
NRROS	TNS1
OLFML1	SNX18
SOX18	ZNF141
ZNF826P	DPEP2
GALC	PRSS23
PDLIM3	RPL27A
SLC9A3R1	ABI3
GRAP	SDSL
VWA1	LINC01235
CGA	SYNE2
FZD1	TSPAN33
TRPV2	FLT4
RP11-311C24.1	TRBV7-6
RP11-164P12.5	COBLL1
IRX5	HSPB8
GUCY1A3	RHOU
SNORD15A	TRBV18
MS4A14	AC009133.21
CTD-2540B15.13	RPS7P11
LBX2-AS1	PXDC1
GPR27	PHLDB1
RCBTB2	WISP1
USP34	GCHFR
PNRC1	AC241377.2
CLIC2	KEL
EIF4E3	TP53I11
CTSO	TCEAL8
ELOVL2	PPIAP29
TMC5	MYO15B
RP11-173P15.5	VASH1
KIAA1324L	FAM49B
RBP1	CPXM1
EXOC3L2	LYVE1
RHOJ	MLKL
ZNF652	ANTXR1
EMP3	LLNLR-470E3.1
TTYH1	Z98744.3
RP4-738P15.6	EXOC3L4
CHRDL1	UBE2SP1
ROR2	AC010226.4
FBLN5	RNPEPL1
PLAU	ATF7IP2
DYNLRB2	RP11-361L15.3
HSD17B14	CYB5A
AC009299.3	MIOX
ADAMTS4	LINC00649
RP11-126H7.4	TMC8
EFEMP2	RP11-498C9.16
GAPLINC	MDFIC
LINC00847	TRBV6-6
DUSP6	SP110
WFDC2	RP11-732A19.5
RP11-360L9.8	VMO1
CGNL1	RP11-63M22.2
PPP1R1A	ADGRE2
ELMO3	MAL
FAM83F	LRRC16B
PLXNC1	RP11-440D17.3
ASB13	RP11-61L23.2
SORBS1	PPP1R16B
TAGLN	PIK3IP1
SLC1A2	CCDC88C
SH3BGRL	CEACAM21
IGLV7-46	RP11-379K17.12
WISP1-OT1	HAAO
CYP4X1	HIST1H1B
HIST1H1C	CADM3
RP11-78A19.3	ZNF511
RASGRP3	PSTPIP2
RCSD1	2020-03-03
KIAA1429	TRBV24-1
ADAMTS2	TRG-AS1
TCEAL8	GALNT6
RP5-940J5.9	DUSP6
SNORA23	NME2
VMO1	RP11-367G18.2
NFIB	WI2-1896O14.1
AC002398.9	DTNBP1
CTA-14H9.5	BCAM
MAZ	CYGB
RP11-680F20.12	RP11-343C2.12
ILDR1	GNAZ
RP11-598P20.3	RGL1
TBXAS1	SHTN1
ABCA1	DUSP1
SIGLEC10	TESPA1
RP11-48B3.4	G0S2
RP11-360L9.7	FAM101A
GAS1	TRBV7-3
PTGES3P1	RP11-542M13.3
OGN	RP11-568N6.1
CYP4V2	TRBV4-2
LIMD2	HNRNPA1P4
IGLV8-61	KIAA0040
CTC-518P12.6	TRAV9-2
HK3	EIF3L
RNASET2	TRIM47
RTP4	KIAA1551
CTB-31O20.3	PCOLCE
GALNT14	RP13-753N3.3
CTB-59C6.3	RHOB
EEF1A1P12	SMAP2
RP11-343C2.12	GAS1
RNF144A	S100A6
AC005606.14	RP11-180C16.1
F2RL2	CTD-2342N23.3
MT1H	RCSD1
RP11-180C16.1	RP11-473I1.9
LIMD1-AS1	PRR5L
PARP14	C10orf128
BCL11A	ITIH5
CELSR2	SLC25A24
PDZK1IP1	CPXM2
CTD-2207O23.12	SOX5
RP11-152H18.3	TRAF5
MT1M	KIAA0226L
IGKV2D-28	IFI44
SCARNA7	CTD-2227E11.1
RPL23AP2	JDP2
ACKR1	SLC9A9
OSER1-AS1	FMNL2
IBSP	PLA1A
IGKV1-6	MREG
CTC-564N23.2	TRBV5-6
SNORA84	HENMT1
VANGL2	TRPV2
MTUS1	RPL7P23
AC239868.1	CTD-2562J17.6
EYA2	PALD1
ALMS1	EPSTI1
ZBTB10	TRAV4
SPDEF	APOC1P1
C10orf128	OLFML3
ITIH5	CXCR2P1
ZG16B	TM4SF18
LHFP	MSRA
AC112497.1	PKDCC
MFSD7	EFNA1
RNF144B	F5
CLIC6	NOTCH3
RP11-5P18.5	NFE2L3
AFTPH	FILIP1L
PDE9A	RP11-466H18.1
PHACTR1	PARVG
AKAP13	SCARF1
GYLTL1B	AC004967.7
PLEKHO2	CTD-2192J16.22
SNORA6	AC112497.1
SEPW1	PKIG
PKIB	LGI2
VSNL1	RP11-1070N10.5
LRP2	NACA2
TSHZ2	RPL8
RPL5P4	RP11-96L7.2
CYTIP	RP11-61N20.3
IGHV4-61	INPP5F
GRASP	CHRNA1
SRD5A3	PARP12
WNT2	MRC2
CTD-2287O16.1	GJA5
TMEM45A	RP11-730G20.2
PLXND1	RHOF
TSPY26P	EHD2
RP1-241P17.4	DLGAP1-AS1
EPCAM	IGKV1-16
ARNT2	S100A11
ESM1	TSPAN15
RPS2P55	ATP5L
COL12A1	SLC9A3R2
NEBL	ADAMTS9
RP11-611O2.5	STX11
ANKRD65	FCRL6
SH2D3C	LTBP2
SCARNA13	RP11-390P24.1
PSENEN	FLVCR2
FAM26F	GPR137B
AP002518.1	TSTD1
HBA1	BEX4
PIP5K1B	NID1
CLEC3B	TRBV5-4
IGLV3-10	RP11-368P15.3
PAH	SLC22A3
FABP7	RP5-1085F17.3
RRAGD	MFSD7
TUBA1A	SLC44A1
COL8A2	CYB561A3
IGHV1-46	RP5-1028K7.2
PABPC1	CDH11
OVOS2	MYO1D
RASSF4	SIGLEC10
ARMCX1	PTPN18
LMX1B	MSRB2
CEBPD	CBR3
NKAIN1	GAA
SYT13	MYO18B
CTC-425F1.4	WDFY4
LINC01272	STRA6
ADAMTSL2	DLEU1_2
HIST1H2AD	KLHDC7B
DNAJC19P9	SERPINH1
PLAT	NPIPA8
PILRA	FHL3
ZNF358	PPAP2B
SCARNA8	RP11-578O24.2
MFAP4	YWHAZP5
LOXL1	GPX7
RGS2	RP11-326A19.5
HAAO	SOD3
KCNJ3	AC079922.2
KRT14	RP11-693N9.2
CHI3L2	SYNGR2
RPL39P3	HLF
BZRAP1	RAC1P2
TSPAN18	ENTPD1
NT5M	GNG2
TBCAP1	ACY3
MYH11	TRAV17
NBAS	DES
PALD1	IGFBP5
ZNF703	MVP
SFN	PTGES3P1
IGKV2-30	RP5-1171I10.5
AP000275.65	SEMA6B
MARCKSL1	SRGN
MS4A15	RP11-130L8.1
RP4-583P15.14	PLEKHO1
DAB2	TMSB4XP8
RP11-388M20.2	RNF144B
RP11-464D20.2	FCHO2
EIF4BP7	CDK5R1
HIST2H2AA3	MSR1
MYL9	MSC
UBE2L6	TRAV29DV5
JCHAIN	FA2H
SORD2P	GUCY1B3
UCP2	NPM1P25
NOS3	AC006011.4
FXYD3	CYYR1
FRZB	FAM65B
BIN2	TRBV10-3
CCDC88A	CAPN2
CTD-2545M3.2	ARHGAP4
RASL11B	NRP1
GIMAP2	COMP
CTD-3141N22.1	RP11-598F7.3
SMIM22	SMCO4
SIPA1L2	DNLZ
IL4I1	CSTB
ARSD	SPATS2L
TMEM37	FAM198B
MEOX2	CTGF
PRSS16	RP11-481J2.2
GALM	CORO1B
ANTXR1	TRBV5-1
HMGN2P5	MFAP4
RASGEF1B	TRBV20-1
IGKV2-24	TRBV15
PLEKHA4	COL5A3
CYP7B1	GSPT2
FABP3	BOLA2B
ARAP1-AS1	RP11-325F22.2
GAL3ST4	RPS2P46
C16orf62	EPHX1
GPX3	RP11-63A1.4
LDLRAD3	ERVV-1
SNORA74B	ADAMTS2
C1orf54	FAM105A
CLDN5	TMEM204
CH17-264B6.3	SLC29A3
RP11-588K22.2	DUSP23
KCNE3	RP11-291B21.2
RNU5E-1	HLA-DPB2
CTB-43P18.1	RTN1
LRRN2	2020-09-01
CMPK2	COL11A1
ADGRF5	CPE
DEPTOR	TRBV12-4
RP11-289I10.2	NOS3
SMR3B	GCSHP5
FAM110B	PDLIM3
TGIF2-C20orf24	CCNI2
TECRP1	RP3-417G15.1
GPRC5C	BIN1
RP11-63M22.2	AC093850.2
UBA7	RAPGEF5
NAPSB	SCIMP
SNORA38B	GADD45G
RPS7P11	RP11-138I18.2
GPC4	TRAV19
APOBR	PNRC1
NUPR1L	GIMAP2
FGF13	AC005944.2
NES	ARMCX7P
AC093850.2	PRRX1
HMGN1P30	LINC01094
BARX2	TAS1R1
THNSL2	IGHGP
ACAN	KLHL14
ARHGEF6	ZNF702P
ATP5EP2	AC007318.5
EFNA1	PCED1B-AS1
IGKV1-27	CCDC64
TNRC18P1	SLC35D2
GNA15	SDC4
SLC47A1	SLCO2A1
SNORA7B	PIM1
CSTA	TAGAP
EGFLAM	AC004057.1
KLK11	RAB29
RARRES3	EVI2A
LRRC25	TNS2
GGTA1P	TMEM163
CTD-2224J9.4	CHCHD10
COL5A3	PALLD
PRKAG2-AS1	TRBV29-1
SMIM19	RP11-367G6.3
EFS	LMO2
EFCC1	ADAP2
ADORA3	RGCC
PIFO	TRAV14DV4
HSD3B7	MMP23A
HSD17B11	NDN
PRELP	SYBU
IGLV2-8	MT1E
FOLH1	TSPAN7
GPR34	MMP19
BEX2	FAP
KHDRBS3	ABCC3
NDP	ARHGEF15
ARHGEF15	TSPAN13
ZEB2	AC005255.3
ADGRL4	TRBV11-2
RPL39P34	C1QTNF1
RAI2	GMDS
CTD-3157E16.2	XK
GCHFR	PTP4A3
C1DP1	FAM129C
GMPR	RP11-960L18.1
SOX9-AS1	RP11-693J15.4
COL18A1	WNT10A
OLFML2A	TFEC
FBLN7	RP11-34P13.15
EIF3C	TMEM86A
RP11-314A20.1	2020-09-04
S100A4	RP11-6N17.6
IGHV3-48	RP11-326C3.2
ROBO4	TMEM2
AC007192.6	GGTA1P
RNVU1-7	EGR2
RP11-513I15.6	GCA
RP11-101E13.5	ZNF185
CCDC80	TSPAN10
HSPA7	XXbac-B461K10.4
GPR4	KCNIP2
RP11-903H12.5	RP11-109L13.1
AC007009.1	ACP2
CRISPLD1	C6orf99
HEYL	CXorf36
IGHV3-73	CARD16
ARMCX7P	SYNPO
TCF4	RP11-731F5.2
PTENP1	ALPL
PTP4A3	FMO1
DYSF	PDE6B
TPTEP1	FTL
LA16c-390E6.5	PDGFRB
MYLIP	MAP1LC3A
ACTG2	ARL4C
AC009065.4	VCAN
RNU4ATAC	TRAV12-3
DTX3L	CTSO
PLCB2	FRMD4B
FTL	OPLAH
FHIT	ARHGAP24
RP11-624G17.3	P2RY6
ARHGAP15	SLC12A3
DEGS2	RP11-589M4.1
AC005944.2	FMOD
FTH1P7	RAB31
COX4I2	TRAV21
PDGFRL	ANGPTL4
TP53TG1_1	FSTL1
GATM	RP11-212I21.2
OLFML3	SNORA84
ITGB4	TRBV2
RP11-500M8.7	COL8A2
RNU5A-1	CD22
RP11-521B24.5	LINC00885
GCSHP5	CTSZ
IGHV3-74	VNN2
GBP4	GS1-114I9.1
RPL37P6	LRRK2
IGHV4-34	HVCN1
RPL35P1	RCN3
DERL3	AMIGO2
BTG1	TRBV19
FNDC1	GMFG
AL031777.2	AC016739.2
ANO1	TIFAB
RP11-750B16.1	FCMR
HIST1H2AC	GCSAM
SNORD97	CLEC17A
APOL4	SPIC
ARHGAP25	RP11-1070N10.7
IGKV1-16	ARRB1
AC005786.7	RP11-212P7.1
PPAP2B	PRAME
IGHV1-24	CREG1
TRBC2	ELL2
RBP7	ANO9
RNF185-AS1	CTC-444N24.11
CRYAB	APOL4
IGLV6-57	BASP1
SNORA74A	AC007229.3
TMEM204	TRBV3-1
SPRY1	ARAP1-AS1
PDE6B	PSAP
CTB-63M22.1	RP11-79D8.2
FTH1P23	PLXDC2
FKBP10	DOCK10
GJB2	CDC42EP5
PRSS8	SMOC2
ECM2	ELK3
ZNF667-AS1	FGD5
RP11-254F7.3	ROBO4
AQP5	MYO1F
RP11-215A21.2	AL603831.1
CXorf36	ZACN
FAM134B	USP30-AS1
RPL37P2	CD53
MARVELD1	RGS10
NOSTRIN	RNF185-AS1
ESR1	CDC42EP1
THEMIS2	PGF
SERPINA11	CD52
MAF	DENND2D
SNORA49	NINJ1
VWA5A	CPQ
CARD16	ADTRP
SCARNA5	RNA5SP383
RP11-681H18.2	MMRN2
LDB2	KIAA1217
ENG	TRAV13-1
PALMD	PSMB8-AS1
AC005943.6	TBXAS1
HSPA6	NES
ELN	HCG4P5
ARID5A	FGL2
MT1F	HTRA4
RPL3P4	RP11-51O6.1
YWHAZP4	EHD3
BNIPL	RPL39P34
IGKV1-8	IGFLR1
ACVRL1	ATP2A3
FABP5P7	MGMT
EVI2A	HSD17B14
RP11-770J1.5	SH2D2A
GPNMB	RP11-101E13.5
2020-09-04	DRAM1
RNASE4	SOX18
CYTH4	TRBC2
RP11-732A19.5	RP11-311C24.1
NPTX2	NFKBIE
WISP1	IGLJ1
FAM198B	TRBV9
TPPP3	TRBV6-1
SFRP4	SIGLEC8
CPQ	KRT5
KCNE4	TIE1
CITED4	SERPINA9
RP11-498C9.13	SAT1
MMP7	FBXO6
SULF1	FBLN1
ACKR3	GFPT2
RPL17-C18orf32	FTH1P23
MMP13	EGLN3
CERS4	AP003419.11
GFRA1	PILRA
TCEA3	CRISPLD2
NCALD	MS4A7
RP11-629N8.5	RPSAP14
NID1	APOC4-APOC2
SERPINA5	ALOX15B
GIMAP5	GSAP
RP11-205M5.3	ALDH2
ZNF521	PCDHGC3
TSPAN7	FABP3
NKG7	ABCG1
RERG	PVRIG
NELL2	CP
ARHGAP9	TCL1A
TRBV25-1	AC147651.4
ODF3B	MPEG1
TACSTD2	SDC3
CCDC3	RP11-488C13.7
AC113188.2	ARHGAP25
RP11-452N17.1	LINC00944
RP11-265D17.2	EGFL7
GSTM2	GATM
ADAMTS9	FCRL2
RP11-589M4.1	PLAU
GIMAP6	ANGPTL2
RP11-61N20.3	RP11-289I10.2
RP11-326A19.5	RENBP
LAMP5	RP11-360L9.7
CYYR1	AC068831.15
DPT	EML6
COL14A1	IGKV3-15
RP4-761J14.8	ABHD17C
AKR7A3	RP11-867G23.4
C11orf96	C10orf11
PNMAL1	LAMB1
IGHV2-5	CHST15
MMP12	RASL11A
ABCG1	SULT1C2
PLXDC1	BLVRA
TRIM47	ATF5
CP	GIMAP1
SNORD10	KCNE3
NINJ2	BIN2
GPX7	AF127577.10
RP11-498C9.2	GIMAP8
FERMT3	SORBS3
CILP	RPL7AP30
RHOU	ST14
IGLV1-47	RP4-706A16.3
SLAMF8	RP11-330H6.5
RP11-1143G9.4	C1QTNF5
DENND2D	SLC37A2
RP11-361L15.3	MAF
HBA2	PHYHD1
TBC1D9	SPIB
CPB1	EFEMP1
SLC2A3	AC019117.2
C10orf11	HMGN1P36
RP13-39P12.3	TDO2
FAM20A	GRHPR
RP11-553L6.5	CEBPD
LGALS7B	CD72
TMC4	CLDN14
ADAP2	TRBV7-9
SHC2	AC017002.1
EMCN	RASGRF1
RP11-63A1.4	CTC-251I16.1
IFI44	CLDN5
PPP1R1B	RP11-265N6.1
RENBP	NINJ2
TIE1	ZC3H12D
S100A1	C17orf99
ISLR	SLC31A2
F13A1	ANKRD22
LMO2	KCNMA1
WBP5	IGLV2-14
EVI2B	FXYD6
CDH11	IQCG
PSMB8-AS1	RP11-314A20.1
CD37	PYHIN1
PTGDS	FERMT3
RP11-204C16.4	PPIAP22
ALPL	HAPLN3
TMEM119	PTENP1
COL5A1	HSPG2
COL5A2	LDHAP3
RP11-24N18.1	IGKV3OR2-268
ALDH1A1	STAG3
RP11-316M1.12	ZNF32
EMILIN1	LIMD2
ABI3	CETP
KRT6B	SNX20
CYGB	RP11-611O2.5
TUG1_1	POU3F1
FDCSP	ODF3B
MXRA5	TOX2
RP11-442H21.2	LA16c-390E6.5
GLUL	S100A10
NDRG2	TMEM51
IGHV3-49	RP11-215A21.2
IGHV5-51	CYR61
ARMCX2	SMPDL3A
IGLV1-44	AC093249.1
CCND2	PLAUR
GIMAP7	TRBV6-5
SCGB3A1	RBP1
RP11-463I20.1	C1orf186
SLA	TPM2
RP11-649E7.5	RPS2P55
PDPN	TMPRSS6
MT1E	RP11-497H16.7
COL6A1	DYSF
MCAM	PMP22
RP11-20B24.4	SOD2
TIMP3	AC092580.4
AGR3	RAB13
RAB31	EIF4BP7
IGKV1-17	RNF183
AC005339.2	COX7A1
TPSB2	SLC2A5
IQGAP2	ADGRL4
APOC2	ENG
FGD5	ZNF385C
APLNR	SGK1
CERS6-AS1	PITPNC1
RGS16	RP11-638I2.6
BTG2	RBP7
PARVG	LRP1
IRX3	ZNF595
RP5-890E16.4	RP11-205M5.3
EPB41L3	DAB2
RP11-10G12.1	NCF1C
DNAJC12	FAM159A
RP11-334E6.12	CTB-31O20.3
CTD-2540B15.11	MCAM
CTHRC1	SQRDL
UBE2SP2	LAMA4
RPL7P1	MIR155HG
NPL	PSMC1P5
GJA4	MT1H
SNORD118	EMILIN2
CDH5	ACHE
HNRNPCP2	COL5A2
HOPX	TMEM37
IGLV1-51	RPL35P1
RP11-334J6.7	VAMP5
COL15A1	RP11-539I5.1
PHYHD1	PARM1
PPIAP22	P2RY13
GYPC	LINC00925
RP11-466H18.1	LRRC25
AC068831.15	RP11-681H18.2
APOC4-APOC2	PLBD1
U91328.1	RASGRP3
FXYD6	NCF1B
IGHV3-15	IGHV4-39
TYMP	RP11-626G11.3
LDLRAD4	FAM103A2P
IGLV3-21	APOC2
IGHV3-11	RP4-761J14.8
COX7A1	RP11-588H23.3
AC021066.1	C1orf54
CYP27A1	UCP2
CLEC14A	AC000089.3
MPEG1	CHN2
HBB	RPL23AP2
SRGN	TRBV27
RP11-626G11.3	BCL11A
ARHGDIB	SIRPB2
SNORD3A	SMIM22
VCAN	AC007283.5
RP11-500C12.1	HNRNPCP2
TCN2	GRAMD1B
IGHV4-59	SNORA76C
C10orf10	FUCA1
RP11-298I3.5	THBS2
THBS2	COL5A1
ANGPTL2	IGHV4-34
CAPG	VIM
EIF4EBP3	FTH1P8
HLA-DRB6	TNFAIP2
RP11-810M2.2	DHRS9
YWHAZP5	RP11-876N24.1
PCED1B-AS1	RNF130
LPAR6	RP4-583P15.14
FPR3	ARMCX2
IGHV3-21	RP11-770J1.5
COL6A2	C11orf96
RP11-138C9.1	TRBV28
CECR1	SLC15A3
PRRX1	TGFBI
SULF2	KCNJ10
IGHV1-2	ELL3
SDS	RPL7P1
IGKV1-9	PCED1B
IGLV3-25	RBP5
SLC44A4	CLEC14A
ITM2A	MXRA5
PMP22	RP11-96D1.11
BEX4	DBNDD2
IGHV4-39	CECR1
IGLV3-19	TAGLN
C1QTNF5	GPX3
IGHV1-69-2	THEMIS2
MS4A4A	RP11-1100L3.7
NNMT	MYO7A
FMOD	RP11-464D20.2
CPVL	CD82
IGLV2-11	TMEM150B
OLFML2B	WDR66
MSR1	HCG25
C1orf162	PIM2
PLEKHB1	RP11-24N18.1
CPXM1	PLXND1
TRIB2	TP73
LRRC32	RP11-408P14.1
IGLV2-23	CES1
RP11-641D5.1	CTB-63M22.1
HTRA3	RP11-334E6.12
HMGN1P36	KCTD12
RP11-3P17.5	LINC01272
RP11-667K14.4	GALNT14
RPS28P7	C10orf10
PDGFRB	IGHV3-30
AL513523.2	MAGEA9B
RGCC	IGFBP3
RNU4-1	CCDC80
IGHV3-33	CLIC2
AF127577.10	RP11-667K14.4
AP000349.2	RAB20
KRTCAP3	RP11-567J20.3
IGHGP	ISLR
RPL23AP65	IGHV1-24
HPN	RP11-1070N10.3
RN7SL1	RPL37P6
SLCO2B1	TGM2
KIAA1324	BCL2A1
VIM	RP11-20B24.4
FTH1P20	IGHV3-33
RAMP3	AC133644.2
RP11-867G23.4	APLNR
IGHV1-18	KLHDC8B
SMOC2	PTRF
IGKV3-15	MEF2B
RP11-452G18.2	LAPTM5
COMP	AP002518.1
GIMAP4	GJA4
PLTP	BEND5
SNORA73A	CCND2
IGHV3-30	LAMB2
CD68	TIMD4
RP5-1180E21.5	C1orf228
HCG25	RAMP2
AC016708.2	ALDH1A1
IGFBP7	S100A16
EIF5AP4	EPB41L3
COL10A1	AC007192.6
MAOB	GIMAP1-GIMAP5
IGLV1-40	LYSMD2
HMGN1P37	H19
MTND4P12	ACTA2
RP4-706A16.3	ABI3BP
IGLV3-1	PDE6G
MS4A7	RPS28P7
COL6A3	RP11-500C12.1
IGKV1-33	RP11-641D5.1
ALOX5AP	HMGN1P37
AC132217.4	GTSF1
RP11-468E2.1	SELM
NDUFA4L2	ACKR1
COL4A2	CDH5
SLC15A3	PRCAT47
AP003419.11	RP11-386G11.10
RP11-746M1.1	RP11-81H14.2
RNU2-2P	CD37
HSPB1P1	MYL9
RAMP2	ACVRL1
AC011558.5	AQP1
RP11-805J14.5	CTHRC1
GMFG	SULF1
LUZP6	RP11-629N8.5
RP11-572P18.1	COL18A1
CD52	RPL23AP65
COL11A1	COL4A2
IGKV2-28	RP11-513I15.6
MDFI	HSD11B1
RNVU1-18	RP11-463I20.1
RNU1-1	FPR3
RNU1-28P	TRPM2
RNU1-3	ITM2A
CTB-191K22.5	SULF2
RP11-638I2.6	RAB42
RP11-1100L3.7	MMP12
MMP11	SPOCK2
ACTA2	COL15A1
CTD-2369P2.12	RARRES3
RPL41P2	RP11-805J14.5
COL4A1	AC005339.2
VWF	IGLJ2
CD53	FBP1
IGLV2-14	DPT
CTC-510F12.6	DNAJC5B
SEPP1	EIF5AP4
AQP1	BACE2
SNRPEP2	GIMAP6
SNRPGP2	FDCSP
IGKV1D-39	LOXL1
PIGY	GLUL
H19	BIK
[truncated: 97 more rows]

## Sheet: TCGA-110 analysis
SVM analysis of TCGA-CCLE subset to the TCGA-110 cell lines and corresponding TCGA diseases
Top 10% genes		GSEA
PARS2		Overlap Results
RPL14P3		Collection(s):	H
NFIC		# overlaps shown:	20
IRF2BPL		# genesets in collections:	50
XG		# genes in comparison (n):	1508
EEF1A1P6		# genes in universe (N):	38404
SUGCT		Gene Set Name	# Genes in Gene Set (K)	Description	# Genes in Overlap (k)	k/K	p-value	FDR q-value
KRT8P11		HALLMARK_EPITHELIAL_MESENCHYMAL_TRANSITION	200	Genes defining epithelial-mesenchymal transition, as in wound healing, fibrosis and metastasis.	40	0.2	1.63e-17	8.13e-16
YWHAZP2		HALLMARK_KRAS_SIGNALING_UP	200	Genes up-regulated by KRAS activation.	32	0.16	1.5e-11	3.74e-10
RP11-477N3.1		HALLMARK_MYOGENESIS	200	Genes involved in development of skeletal muscle (myogenesis).	30	0.15	3.26e-10	5.43e-09
RP1-228H13.1		HALLMARK_IL2_STAT5_SIGNALING	199	Genes up-regulated by STAT5 in response to IL2 stimulation.	24	0.1206	1.17e-06	1.29e-05
TRAM2-AS1		HALLMARK_HYPOXIA	200	Genes up-regulated in response to low oxygen levels (hypoxia).	24	0.12	1.29e-06	1.29e-05
THEM6		HALLMARK_TNFA_SIGNALING_VIA_NFKB	200	Genes regulated by NF-kB in response to TNF [GeneID=7124].	21	0.105	4.44e-05	0.00037
DSG1		HALLMARK_COAGULATION	138	Genes encoding components of blood coagulation system; also up-regulated in platelets.	15	0.1087	0.000359	0.00229
FAM13A		HALLMARK_P53_PATHWAY	200	Genes involved in p53 pathways and networks.	19	0.095	0.000367	0.00229
AC004951.5		HALLMARK_XENOBIOTIC_METABOLISM	200	Genes encoding proteins involved in processing of drugs and other xenobiotics.	18	0.09	0.000974	0.00541
ARHGAP10		HALLMARK_UV_RESPONSE_UP	158	Genes up-regulated in response to ultraviolet (UV) radiation.	15	0.0949	0.00147	0.00734
ZNF182		HALLMARK_ADIPOGENESIS	200	Genes up-regulated during adipocyte differentiation (adipogenesis).	17	0.085	0.00244	0.00989
PPIAP2		HALLMARK_GLYCOLYSIS	200	Genes encoding proteins involved in glycolysis and gluconeogenesis.	17	0.085	0.00244	0.00989
ALG12		HALLMARK_ANGIOGENESIS	36	Genes up-regulated during formation of blood vessels (angiogenesis).	6	0.1667	0.00257	0.00989
TMC5		HALLMARK_INTERFERON_GAMMA_RESPONSE	200	Genes up-regulated in response to IFNG [GeneID=3458].	16	0.08	0.00578	0.0207
DIAPH2		HALLMARK_MYC_TARGETS_V2	58	A subgroup of genes regulated by MYC - version 2 (v2).	7	0.1207	0.00744	0.0241
RPS3AP5		HALLMARK_NOTCH_SIGNALING	32	Genes up-regulated by activation of Notch signaling.	5	0.1562	0.00772	0.0241
RP11-307O1.1		HALLMARK_APOPTOSIS	161	Genes mediating programmed cell death (apoptosis) by activation of caspases.	13	0.0807	0.0112	0.032
NEIL2		HALLMARK_UV_RESPONSE_DN	144	Genes down-regulated in response to ultraviolet (UV) radiation.	12	0.0833	0.0115	0.032
RP11-342K2.1		HALLMARK_COMPLEMENT	200	Genes encoding components of the complement system, which is part of the innate immune system.	15	0.075	0.0129	0.0339
RP11-324O2.3		HALLMARK_INTERFERON_ALPHA_RESPONSE	97	Genes up-regulated in response to alpha interferon proteins.	9	0.0928	0.0141	0.0352
RP11-744D14.1
CARM1
ZYG11B
MEMO1P1
DUSP18
ELK1
BCL2L10
ZNF440
OTUD1
RPS7P4
ZNF219
OCEL1
DHRS12
PLEKHO2
AC006386.1
BLOC1S5
CTC-425F1.4
ZBTB45
PLEKHA3
RPL9P7
LNX2
ZNF800
KAT2B
GLTP
ASPHD2
PLBD1-AS1
MFSD2B
RPS3AP26
DTX2P1
SLC10A6
RP11-305E6.4
RP11-624L12.1
RP11-680G24.4
DLGAP4
RP11-79P5.10
DUSP6
GAFA3
AC004987.9
RP11-598P20.3
LHPP
HMGN2P17
UBE2SP1
FTLP14
AC012005.3
FAM110C
SCAP
PTGES3P3
SCIMP
RP11-778D9.4
COL5A2
RP11-867G23.8
LDHD
RN7SL138P
COL12A1
DBNDD2
MS4A14
NAP1L1P1
RPL10AP2
C7orf73
RPS27P29
ZNF484
LRRC41
RP1-101A2.1
SPATA7
RPS26P31
PRRG4
TCEA3
AC011737.2
ZNF574
HNRNPKP1
RAB4B
CRISPLD2
DCP1B
PHYH
SPDYE16
TSPY26P
BIRC6
RP11-360D2.2
NAV2-AS1
ISYNA1
RP11-252K23.2
RP11-333E13.2
ZNF57
RP11-526D8.11
CCDC149
PCP4
SMDT1
AC074212.5
CCDC174
CC2D1A
DTX2
HNRNPA1P4
LINC00240
FBRSL1
SNRPFP1
CRIPT
CEACAM5
SYDE1
CTD-2161E19.1
SMIM22
ACOX3
FAM134C
ZDHHC8
IGHV1-69
SULT2B1
SLX1A
RP11-770J1.3
PER2
YWHAZP6
GCFC2
TIAM2
GPS2P1
PPP1R3B
RP11-631M6.2
ALOX15B
RP11-157K17.5
RPL39P3
RP11-837J7.4
MAML3
CTD-2248H3.1
RP11-567I13.1
PTPN23
PHF1
P2RY13
IGHV3-49
CNTNAP2
RP11-973H7.3
GSDMC
IRF2BP1
DENND2D
SFXN4
NPM1P6
DGAT1
RPS10P2
AC073072.7
RHOQ
PRELID1P1
POPDC2
PDZRN3
GLIPR2
RN7SL5P
RP6-105D16.1
RP11-126L15.4
RP11-760H22.2
AC092155.1
RP3-337O18.9
HIVEP1
SWT1
FBXL5
MARK2
ZNF319
AC069282.6
THADA
OLA1P1
NAMPTP1
TAF3
RPL17P50
RP11-51J9.5
FUT11
CCDC159
RNF2
RP11-151F5.2
AC241377.2
CYP20A1
RP11-738E22.3
FAM207BP
PNPLA6
AC135048.13
GSTM5
MLANA
PQLC3
ZNF687
FAM53B
RP11-213G2.3
SMEK2
SNX33
DUSP7
FAM102B
RP11-64K7.1
ZMIZ2
YBX1P10
ABHD14B
RPS15AP12
UBE2D3P2
FTH1P3
INTS1
PAPOLG
RP11-295H24.4
ZNF213
FAM110D
ADO
CTA-963H5.5
CAD
UBE2MP1
AHDC1
PRRC2A
THAP4
AKR7A3
ADH7
GIT1
RP1-102E24.1
ACRBP
FAM134A
MAN1C1
SPG11
NXT2
SIRPB2
PALD1
ZNF253
CPQ
OGN
ZNF564
AL133243.1
NUDT4P1
NUDT4P2
RP11-734J24.1
ZNF709
IGHV3-74
RP11-1228E12.1
ODF3L1
PACRG
RNFT2
GIMAP1
KIAA1324
ZNF865
IGLV3-10
RP11-506M13.3
FAM195A
RP11-598F7.5
ARFGEF1
HSP90AB2P
KLK13
GTF3A
HSPA12B
APEX2
RP3-417G15.1
TMEM158
CCDC22
ST5
SCARNA5
GZMK
LIN7C
BPHL
RP11-81A22.5
ZBTB47
RP11-651P23.4
AKR1B15
RPS15AP1
TCEA1P2
NME2
ZNF575
REXO1
PLAT
MEG3
TMEM120A
CH17-118O6.3
ATAT1
RP11-490G8.1
CTC-512J14.5
CSTB
CYGB
RP11-283I3.6
CCDC6
RP1-292B18.1
RP11-728K20.1
RNF208
LRRC6
ABHD14A
ZNF438
RP11-88I18.2
NOA1
RP4-785G19.2
TGIF1
RP13-270P17.3
HSD3B7
RP3-406A7.7
CTC-444N24.7
IGKV2-30
NUS1P1
EVA1C
KLF3
HS1BP3
SYN1
HMGB1P3
AC074183.3
PRAF2
FAM107A
HSD17B14
GUCY1B3
COMMD9
FCF1P2
MED26
IGHV4-61
CPTP
RPS7P10
CTD-2270N23.1
ECM2
RPL9P25
MMP23A
RP11-95D17.1
MRPL53
RP11-801F7.1
RP11-389C8.2
CIB2
RP11-48B3.4
FP236383.5
FAM124A
SORD2P
PTPN18
KIN
ZNRF2
UQCR11
ECHDC3
LRRCC1
LAMA4
DOC2B
THBS2
FIBIN
ZBTB7C
WISP1
LOH12CR1
IGKV2-24
RPL10P15
FAM222B
USP38
IGLV7-46
CTD-2528L19.6
NPAS2
FAAP20
ANKRD22
CCNI2
NFIA
TMEM131
ESCO1
RHBDD2
DPEP2
RHOJ
RGS16
RP11-707M3.3
FTH1P16
WNT2
CDC42EP5
TECR
KIAA1429
ZNF883
TMEM201
IGKV1-8
SYNE2
TC2N
CTSO
MMP24-AS1
PTOV1
ASPG
TUBA1A
C19orf53
CDK5R1
RP11-553L6.5
FMO1
SF3A2
CTD-2192J16.20
TPRG1L
FAM102A
HNRNPA3P6
GJB6
C2orf81
WIZ
GRASP
TMEM219
XXbac-B461K10.4
AKNA
CTC-559E9.5
TAGLN2P1
SEPN1
ABCG1
C19orf24
LBH
ZMYND12
MESP1
RP11-281O15.7
TMEM97
FBRS
TMEM127
RAB31
FAM109B
RP11-293I14.2
POU3F1
MTURN
IGHV1-46
PIFO
PLCD1
RNF5
MDM2
2020-09-01
PNCK
FTH1P5
SUMO1P4
RP11-693N9.2
GALM
ENPEP
TUBB4A
CASC15
RASGRP3
CTD-3025N20.3
TNS2
SPATA6
RNASE4
EMID1
KLF16
ZNF846
TPRXL
EFEMP2
CPXM2
NOSTRIN
SRM
NHP2L1
S1PR2
MYO9B
CABIN1
FOXS1
AC104534.3
CTA-14H9.5
PCAT19
HMGN2P5
CCDC107
ZNF706
PPP1R21
ZNF14
ZNF836
CCRN4L
UBE2D4
TESK1
RPS2
HEBP2
CEL
ITGB4
HAAO
MSRB2
RASGEF1B
UQCRFS1P1
MED12
RPL28
TRAPPC9
RP11-617F23.1
SLC35F6
UBQLN2
LAMC3
RP11-1223D19.3
FXYD6
SPRY4
RP11-417N10.4
RP11-2C24.9
NDRG2
MOB3A
WDTC1
LINC01559
GATM
KDSR
AP000275.65
RP11-363E7.4
FBXO42
FAM117B
PRAP1
RP11-156E6.1
ATN1
ABCB6
RP1-193H18.2
DNASE1L3
PARD6A
SHANK3
AC004967.7
NFKBIE
RP11-599J14.2
LRRN4CL
CRYL1
FGD2
CSRNP1
IGHV3-15
NNMT
BHLHE40
RP11-649E7.5
LAGE3
EGFLAM
AC016292.3
GS1-358P8.4
PPP1R11
PCAT6
AK4P1
MYPOP
SAMD10
CBLC
IGHV1-24
RAB3D
RP11-96L14.7
BCORL1
TLN1
SLC27A3
AC055736.3
RP1-278E11.3
FNDC1
IGKV1-6
SHROOM1
RN7SL4P
NPRL3
NQO2
STARD10
TSPAN33
TMEM179B
AP003068.9
TIMP3
ANKHD1-EIF4EBP3
SLC6A1
RP13-228J13.5
ZEB2
HIGD1B
GM2A
TMEM150B
LINC01420
SDCBP2
RAVER1
RP11-1148L6.5
FBXO46
GUCY1A3
GRAP
LDHAP7
CTDSP1
RP11-638I8.1
RP11-330L19.1
HCFC1
ZDHHC9
LINC01272
CTC-451P13.1
EIF3L
RP11-688G15.3
ZNF91
PSMC1P5
HSPG2
OST4
TCAF2
RAB38
THEMIS2
ALMS1
MAZ
RP11-152H18.3
PPP1R14BP3
IGHV3-11
GNAI2
GIMAP1-GIMAP5
CAMSAP3
PIK3R5
COMMD1
OR7E14P
NOL9
RP11-379F4.6
TSPAN18
MAST4
PPP2R5A
EXOC3L1
MAP1LC3B2
AC004057.1
AC092580.4
QPCT
LINC01235
NACA2
ZNF506
RAB20
EEF1A1P12
TRAPPC8
ACKR3
NAPRT
MREG
GYLTL1B
ARL8A
ARMCX1
RPL32
TTC22
OSER1-AS1
ASCL2
ECSCR
CTC-518P12.6
RPL29
TTC7B
IGHGP
RP11-291L22.6
ZNF511
LBX2-AS1
SEMA3F
RP11-750B16.1
EVI2B
WNT11
FOXP4
RP11-473I1.9
RPL5P4
MAP3K6
CST1
RPL7P23
IQGAP2
RP3-423B22.5
ACOT4
CLCA2
GJB2
PCDH18
GNG2
LIX1L
DYSF
TPM2
RP11-629N8.5
ZNF667-AS1
RNASET2
CSTA
CTC-429P9.1
CTC-444N24.8
IMPA2
RP11-367G18.2
CTB-55O6.8
AC005786.7
DAB2
PKIG
RP11-135F9.3
FOXO1
ZNF395
HELZ2
TMEM88
RP11-539L10.3
SAMD1
IGHV4-34
AFTPH
MPND
IGFLR1
MAP1S
PRR12
VMO1
DEXI
PROM2
DUSP16
FABP3
SSBP4
AP000349.2
IGLV2-11
LYPD5
SCGB3A1
RN7SL731P
SOX10
CDH3
SUMO1P3
IGKV1-27
USP34
RPL32P29
NPL
RP11-334J6.7
ITM2B
CPNE5
BMPR1APS2
H1FX
ACKR1
CAMK2N1
HEPH
SIPA1
TMEM37
C10orf128
RP11-680F20.12
CTD-2231E14.8
AC005363.9
HCG4P5
TTLL4
FOXQ1
RP1-30M3.5
ERBB3
F5
FAM228B
EYA2
AC006126.4
GS1-114I9.1
CTD-2207O23.12
ADORA3
ATP13A2
MIDN
STK32A
ZMIZ1
SCARF1
CYTIP
CAPN6
BEX4
PPP1R1B
RP11-544O24.2
RAPGEF4
TGIF2-C20orf24
SNORD15B
PCDH12
OVOS2
FAM210B
NID1
ETS2
RTN1
NCOA1
SHC2
PILRA
MYCT1
RPSAP14
PCGF2
SELM
RP4-539M6.19
PARM1
RP11-588K22.2
PPAP2B
C1orf233
ZNF524
CSGALNACT1
RP11-76H14.2
RP11-108M9.4
FBLN5
BACE2
DNAJC4
YPEL3
C3orf58
TBCAP1
CNN1
APOC4-APOC2
TUSC1
NBAS
ADAMTSL2
SPRY1
RP11-225B17.2
GS1-184P14.2
CHADL
CTB-59C6.3
OR2I1P
MXRA8
MCUR1
RP11-442H21.2
RP11-61L23.2
PTP4A3
UBALD2
MAGEA9B
SH3GL1P3
RPL3P4
ZC3H3
PDPN
LRFN3
MRVI1
RRAGD
RP11-173P15.5
PAQR8
H2AFZP3
CH17-264B6.3
NFIB
MMP3
CCNI
JCHAIN
MMP10
RNF144A
MED16
MALL
RP5-1085F17.3
RPS7
SIGLEC10
PSENEN
SLC9A1
ARAP1-AS1
BTBD6
RP3-523K23.2
PLAC9
NAPSB
TIMM13
DNAJC19P9
KHDRBS3
ARHGAP15
TRAPPC5
RP11-498C9.15
TRAPPC12
RP11-379K17.12
RGS2
RP1-241P17.4
LINC00847
RPL8
NUP214
DYM
IGKV1-9
CITED4
MYO15B
EIF4EBP3
RP11-109L13.1
CAPN3
RP11-603J24.17
RNF122
FNDC4
EGFL6
DUSP2
C9orf16
LPAR6
RPL27A
DEGS2
TPP1
RCAN2
MMP19
EFS
DSC2
D4S234E
ADCY4
ZSCAN18
IGLV3-21
GGTA1P
CTB-31O20.3
RP11-730G20.2
FAM195B
TLE1P1
EFNA3
FLT4
RP11-903H12.5
LDHAP3
TUG1_1
RPS2P55
FTH1P8
NR4A1
DOCK6
GPM6B
THNSL2
RGMA
BCL7C
FAM167B
CYTH4
CTB-43P18.1
AC022210.2
FARP1
ALPL
RP11-1223D19.2
PCOLCE
FDCSP
IGFBP3
LYVE1
RPS2P46
VSNL1
GPR153
TLE2
RP11-627K11.6
EMILIN2
IGKV2D-28
PRR14
EGLN3
ZNF362
COL10A1
SRD5A3
ATP5L
CTD-2192J16.22
LYSMD2
RP11-360L9.7
ZNF703
CTD-3141N22.1
POLRMT
ATP5D
FAM127B
KLF5
RP4-738P15.6
PSMB8-AS1
ENTPD1
RPS2P7
COL18A1
MFSD7
HK3
RASL12
IGKV1-16
RPLP2
MYO1D
RP11-34P13.15
LRP1
EGR2
IGLV2-8
ODF3B
EIF3C
FAM20A
PRKCDBP
MUC1
B3GNT7
FHIT
CNRIP1
IGHV1-2
NAALADL1
KLHDC8B
NR4A2
RP11-323N12.5
DLEU1_2
TBX2
SOD3
TPPP3
RP11-589N15.2
CRAT
APOL4
ATP5EP2
PPP1R14A
RP11-841O20.2
RP11-326C3.2
RP11-254F7.3
GIMAP8
PGF
TRIB2
MT1M
MAP1LC3A
AC007318.5
RP11-204C16.4
RAC1P2
KCNE3
BOLA2B
RP11-1143G9.4
KIF26B
NENF
MIR3648-1
MIR3648-2
AC234582.1
TMEM238
IGLV1-47
RNPEPL1
KRT6C
C1orf54
EIF4BP7
PITPNC1
FPR1
RAI2
IGHV1-18
CTC-444N24.11
RP13-753N3.3
RP11-6N17.6
MYL9
SERPINB1
MPPED2
AC079922.2
ARHGDIB
RP11-33O4.1
SH3BGRL3
FHL3
IGHV5-51
FAM127A
DUSP23
RBP1
TECRP1
GPR137B
RPL36
RP11-289I10.2
HES4
PMP22
LIMD1-AS1
IGLV1-44
RHOB
BIN2
RP11-234B24.6
ARHGAP25
RP11-488C13.7
ADAMTS9
NDN
CLIC2
RP11-311C24.1
GSTM2
AC007192.6
ELN
FBP1
CTD-2287O16.1
C15orf48
IGHV4-59
GPR34
RP11-51O6.1
ERG
FAM84A
VWA5A
C1orf21
AC007283.5
MSR1
TCF4
ZACN
LRRC25
SLCO4A1-AS1
MXRA5
MAF
SCARNA7
NRN1
GJB1
CA14
RENBP
2020-09-03
RBP7
FAM89B
RP11-265N6.1
ZNF32
APOC2
KRT6B
MFAP4
SNORA76C
MAN1A1
ZNF358
CA9
PLBD1
BTG1
RP11-318C24.1
SMOC2
LGALS7
AC007229.3
RP11-408P14.1
COL5A1
ALKBH7
RP5-890E16.4
TIE1
IGKV1-17
MMRN2
TPSB2
CTB-63M22.1
AC016739.2
FERMT3
RP11-212P7.1
NES
RP11-97O12.5
CIDEB
PLXDC1
RPS7P11
PRRX1
BEND5
TCN2
CEBPD
FILIP1L
ADAP2
DES
COX4I2
SULF2
EFNA1
IGHV3-33
SNORD10
RP11-265D17.2
AC005943.6
SULF1
IGLV3-19
RP11-180C16.1
VWA1
CCDC3
VCAN
RP11-770J1.5
YWHAZP4
CTD-2540B15.11
STC1
NPTX2
FTH1P7
ANGPTL4
AC005538.3
RP11-78A19.3
RP11-732A19.5
HEYL
SEMA6A
IGHV4-39
GPNMB
FTH1P23
CDH11
FGD5
IGHV3-21
LDOC1
KCTD12
RP11-611O2.5
LIMS2
HSPA7
RP11-626G11.3
RP11-215A21.2
PTENP1
PTGDS
EPB41L3
TMEM119
RP11-101E13.5
IGLV3-25
PLIN2
FAM3B
LDB2
GCSHP5
CLEC3B
GYPC
ARHGAP9
PLTP
RP11-452I5.2
GNG4
PPIAP22
F13A1
IGHV1-69-2
ADAMTS4
FN3K
ZFP36
CHCHD10
RP11-63M22.2
RP11-334E6.12
UBE2SP2
RNF185-AS1
SH2D3C
SFRP4
BCL2A1
EXOC3L2
ADAMTS2
SLCO2A1
PCDH17
CYP27A1
IGHV2-5
GPX7
CERS6-AS1
AC112497.1
CTD-2540B15.13
PPDPF
ARHGEF15
PTGES3P1
SYNJ2BP-COX16
COL5A3
RP11-61N20.3
AC055736.1
PABPC1
HNRNPCP2
CRYAB
AC005339.2
CXorf36
IGFBP5
PCED1B-AS1
TRPV2
CYYR1
PDGFRA
PHYHD1
RPL23AP2
RP11-314A20.1
GPR4
AC006011.4
RP11-500M8.7
AC007009.1
RPL39P34
OLFML2B
MYO1F
LGALS7B
IGLV1-51
MDFI
MYH11
CD37
PPIAP29
PNRC1
MFAP2
RASIP1
OLFM2
SH3BGRL
REG1A
RPL17-C18orf32
CES1
SLAMF8
IGLV1-40
RP11-360L9.8
ARMCX7P
RP11-474G23.2
LMO2
PDLIM3
RPL7AP30
RPL37P6
FAM26F
AC000089.3
GIMAP6
HSPA6
IGLV2-23
RP11-212P7.3
ABI3
IGLV3-1
APCDD1
SLC2A3
YWHAZP5
COL6A1
RP1-257A7.5
IGKV2-28
COL4A2
IGKV3-15
MT1H
RP11-466H18.1
AC093249.1
RP4-706A16.3
SDS
GBP4
LA16c-390E6.5
HLA-DRB6
RP11-867G23.4
AC002398.9
RP11-681H18.2
LRRC32
TRBV25-1
HTRA3
RP11-464D20.2
RPL35P1
MTND4P12
RP11-667K14.4
SLA
SPINK1
FAM3D
SNORD3A
ITM2A
EMCN
TSPAN7
HOPX
ACTG2
CTB-191K22.5
RP11-603J24.9
GIMAP5
HMGN1P36
RP4-583P15.14
IGHV3-30
RP11-63A1.4
SEPW1
MMP11
ROBO4
SLCO2B1
TAGLN
AC016708.2
HSPB1P1
TYMP
ADGRF5
RP11-589M4.1
RP11-10G12.1
RNU4-1
RNVU1-18
RNU1-1
RNU1-28P
RNU1-3
MCAM
FPR3
IGLV2-14
MPEG1
HMGN1P37
CCND2
SOX18
RP4-761J14.8
GIMAP7
RP11-361L15.3
AC068831.15
CLDN5
RP11-468E2.1
RP11-513I15.6
VIM
MS4A7
RP5-1180E21.5
ISLR
ADGRL4
CECR1
NKG7
C1orf162
SLC15A3
FAM103A2P
ACVRL1
RGCC
COL6A2
RN7SL1
RAMP3
MS4A4A
SEPP1
RPL7P1
AC005944.2
RP11-500C12.1
FMOD
NOTCH3
RP11-298I3.5
ENG
GJA4
CPXM1
IGKV1-33
PDGFRB
RP11-641D5.1
AF127577.10
RPL23AP65
RP11-638I2.6
IGFBP7
EMILIN1
C10orf10
RP11-746M1.1
AC009065.4
CTC-510F12.6
CLEC14A
ALOX5AP
RP11-20B24.4
TRBC2
EIF5AP4
RPL41P2
U91328.1
CDH5
GMFG
ESM1
SNRPGP2
COL15A1
AC239868.2
RP11-810M2.2
APOC1
CTD-2369P2.12
TMEM204
AL513523.2
IGKV1D-39
RAMP2
RP11-463I20.1
APLNR
AC239868.3
MMP12
RP11-805J14.5
AC132217.4
COX7A1
C1QTNF5
HCG25
RP11-3P17.5
CD52
GIMAP4
HBA1
C11orf96
FTH1P20
RP11-138C9.1
H19
AQP1
ACTA2
COL4A1
RP11-452N17.1
CD53
RPS28P7
AEBP1
LAPTM5
SRGN
AP003419.11
NDUFA4L2
RP11-1100L3.7
IGKV3-11
RP11-572P18.1
RNU4-2
COL6A3
RP11-386G11.10
AC011558.5
SNRPEP2
RP11-452G18.2
LUM
RP11-138I1.4
MGP
HBA2
MS4A6A
PIGY
VWF
HBB
RNASE1
SPARCL1
LUZP6
RP11-40C6.2
PLAC9
ATP13A2
THNSL2
PALD1
MALL
MREG
WNT2
CPNE5
PRKCDBP
XG
ZBTB47
NQO2
RAB38
CEL
PCP4
CPXM2
STK32A
TUBA1A
MDM2
AC104534.3
FNDC1
QPCT
SNORD15B
2020-09-01
ZNF506
DENND2D
MMP24-AS1
MAN1C1
ZNF91
DSG1
TC2N
HAAO
SLX1A
ADORA3
RCAN2
MEG3
B3GNT7
RP11-225B17.2
TCAF2
RP11-638I8.1
MPPED2
CDK5R1
HEPH
RP11-326C3.2
ZNF667-AS1
DBNDD2
S1PR2
CTD-2192J16.22
DUSP23
AC005786.7
EFS
CEACAM5
IGHV1-24
CRISPLD2
RP11-34P13.15
CNTNAP2
ARHGDIB
WNT11
NPRL3
LBH
YPEL3
ACOT4
CDH11
AP003068.9
HES4
RP11-649E7.5
RP11-360L9.7
C15orf48
PARM1
CST1
ZSCAN18
FERMT3
MRVI1
RGS16
ELN
TIMP3
FNDC4
PPP1R14A
SNORD10
LIMS2
TPM2
2020-09-03
ANGPTL4
ECHDC3
RP11-1143G9.4
SMOC2
NRN1
FILIP1L
PLIN2
MUC1
SFRP4
MXRA8
RP4-738P15.6
EPB41L3
IGFBP3
IGFBP5
XKRX
AC079250.1
FABP5P1
NAGA
CTBS
RP11-611O2.3
RP1-34M23.5
MRGPRF
TTC30B
ACKR4
USP30-AS1
MYO7A
RP3-525L6.2
ZDHHC14
FHDC1
MSX2
ADAMTSL4
SUFU
RNF149
CDK18
AC133644.2
RUSC2
UBE2Q2
AC083899.3
RP11-467L13.7
AC005523.2
TIGD5
CDKAL1
AC016700.5
VPS37C
RP11-156K23.3
MXI1
CXorf65
ZNF788
DOCK11
MAGIX
NOXA1
ABCA5
FENDRR
RP11-206L10.1
NOC4L
BCKDK
MRAP2
DENND6A
RP11-538I12.2
PLSCR4
RP11-140K17.3
RYBP
RP4-620E11.8
RP5-1136G13.2
DTNBP1
ZNF398
RAB3A
UBXN6
SLC24A3
SESN1
RP11-172H24.4
ZNF562
MYCL
FHL5
LINC00649
C4orf19
SNX18
FLJ37035
FZR1
TP73
TGDS
ZNF25
RP11-379F4.7
UBAC2
IGHV3-73
CD72
B4GALT2
CXCL17
PPP1R3G
ZNF557
INTS10
RP11-355B11.2
DENND2C
CELP
KCNK7
CCM2L
CMAHP
SH3PXD2A-AS1
ZNF443
EFCC1
CYB5R3
MAST3
LRRC8B
ZNF691
RP11-548B3.3
BAG1
CTD-2021A8.3
DDR2
FAM78A
ZNF677
RP11-433J22.2
VPS13C
PTGIR
GRINA
PRR15L
ARHGAP44
IGIP
MBNL2
ZNF781
ZNF184
CGREF1
CTD-3113P16.11
RP11-618G20.1
RASA4CP
MIER2
SH3GL1
RP11-170M17.2
UNC5B
TBC1D2B
RP11-767N6.7
GYG2
SOX7
HPGDS
RPL23AP49
RFNG
ARID5B
SH3GLB1
FNIP2
RP11-598F7.6
GIPC3
NME5
ARMC7
SLC5A1
2020-03-02
CTC-251I16.1
RLF
PI4KA
LHX2
RP11-127B20.2
RP3-512B11.3
HGH1
C10orf25
TRPC6
STOX1
RP11-394O4.5
PPRC1
GALNT15
C14orf28
DCAF12
XXbac-BPG116M5.17
RP11-175O19.4
NKRF
CTC-523E23.3
FRY
TSG101
NOVA2
POGK
SPAST
RP11-549B18.1
RALGAPA2
CALHM2
FAM46C
CTD-2147F2.1
ATP6V0C
FREM1
LMOD1
USHBP1
HSPB2-C11orf52
RP11-119F7.5
FAM83C
FKBP7
HIST1H1B
DNMT3A
RIPPLY3
SERPINA4
RPL18A
ATP10B
FMO2
CCDC102B
RP11-33E12.2
SEC16A
KCND3
FMO3
RALGDS
RPL13AP20
KLHDC3
LA16c-380F5.3
SLC25A23
LINC00520
FAM162B
NHSL1
GADD45GIP1
CASKIN2
RP11-571M6.17
LGI2
HID1
BRSK2
DCAF15
LTC4S
RRN3P2
FOXP2
ACAN
PXDC1
RNASE2
PCBD1
FAM89A
LPPR4
ENSAP2
RWDD4P2
ZNF750
AVPR1A
DENND6B
RP11-689K5.3
C8orf82
SOWAHC
VSTM4
ZNF711
MMP23B
ZNF627
CERS4
TCF7L1
CEACAM21
PPP1R13B
GAS1
MST1L
CARS2
IPMK
IDH2
MOB3B
RP11-53O19.3
GATAD2B
GGACT
DGKZ
2020-03-09
CLCA4
PDK1
RP11-762I7.5
HS3ST2
ARSA
EHMT2
HK2
RPL18AP3
GNA13
TOR1AIP2
SLC19A2
RPL37P2
KCNJ2
ZNF271P
RP11-473M20.9
AVIL
ARHGEF11
INTS5
RP11-345J4.6
HSD11B1
OVOL1
CTC-471J1.8
TMPRSS11D
FAM8A1
CTC-471J1.2
PDE1A
RP4-798A10.7
FGL2
ZNF296
MBD2
MEDAG
GBP1P1
DENND1A
PDXP
APOL6
NINJ2
C18orf21
CTD-2647L4.5
DNLZ
JMJD1C
GADD45G
ACTC1
RP4-669L17.8
LINC01094
PIM3
RP11-19P22.8
TAGAP
CDC16
GP1BB
FAM83H
FAM189B
MRPL57
IPO5P1
P4HA1
MEI1
RPS3A
NUPR1L
VASH1
C19orf38
RP1-101K10.6
ZNF577
LHFPL3
ZNF571
ZNF317
PCDHB11
RP4-529N6.1
R3HDM4
RP11-498C9.2
RP11-97C16.1
RP11-66N11.8
PPFIBP2
ZNF254
PGLS
TMEM117
RP11-384K6.2
ADGRE2
SRRD
PRRX2
ADGRA2
LRG1
GALNT4
ALDH3B2
HIST1H1E
RP11-872D17.8
IRX3
WDFY4
FAM189A2
TMEM150C
ACAP1
OLFML1
MARK1
FAM149A
HNRNPU-AS1
RP11-799B12.1
KIAA1462
GNA14
F2RL2
NEURL1B
CCL15-CCL14
PHC2
MPST
B3GNT8
HSPB2
SMAP2
KDM5B
RP11-697E22.1
KIAA2018
IVNS1ABP
MAN2B1
MFAP3L
UGT2B15
LRRC8C
TNXB
MOV10
OLFML3
CTD-2224J9.4
ZNF812
RP11-96D1.11
MLK7-AS1
PRKG1
FAM83B
CYP2C18
HEIH
CTD-2124B8.2
ETNK1
LRP3
LINGO1
MEX3D
TMOD2
SLC19A3
RP11-579D7.2
PLN
CETP
RP11-226L15.5
ZNF426
CEACAM7
TPT1
ZSWIM4
GPRIN3
IGSF21
SNORA21
SHE
RREB1
ST8SIA4
MAGI2
HECA
NCF1C
KANK3
FAM78B
CDH19
ZNF521
COX20
PLCB2
RHOG
ANKRD37
TNS1
TXNDC11
CLIC6
ST3GAL5
NRROS
ARHGAP1
ZNF652
NEB
TOX3
HVCN1
CTHRC1
SLC16A10
RNF213
RPS8
FLJ27354
RCOR2
ABHD17A
GRAMD1B
TNS4
2020-09-04
IGSF11
CTNNA2
PLA1A
NR2F6
PAEP
ZNF671
LTBP2
SKI
JUP
GJA5
C2CD4B
PRKAG2-AS1
MRC2
ROR2
TMEM108
HSPB6
RP11-92C4.6
LINC00997
MAP4K1
COL9A1
DARS-AS1
RCSD1
AC093850.2
GAREML
RP11-568K15.1
POF1B
RP13-39P12.3
AC147651.4
PHACTR1
EIF4EBP2
AOC1
MAPK4
ETV7
TRAF3IP3
PLEKHO1
GTSF1
ARHGAP30
COMP
ENTPD3
TSHZ1
ZBED1
COMMD6
SNX20
MXD1
LAMP5
RAP2A
CTC-359D24.3
RASSF4
EPSTI1
BTG2
GABRD
RPS28
VMA21
FA2H
AGAP2
HS3ST1
FAM69C
GPR160
ACSL5
U47924.27
RP11-1148L6.8
SP110
RP11-2K6.1
TPTEP1
PTPN7
PCDHGA10
CELF2
RTP4
RNU11
APOBR
NPIPB3
UBE2L6
MARCKSL1
DIO2
SORBS1
DCHS1
NME4
GNA15
NREP
ARRDC3
LIMD2
SGK1
PTK7
C12orf57
OLIG1
ARID5A
TRPM2
N4BP2L1
RAB25
CSPG4
FXYD3
BCL11A
PARVG
CMPK2
RPS4Y1
RASL11A
RP11-229E13.4
SLC38A5
CH507-42P11.8
XAGE1A
TBC1D9
RP11-498C9.16
FAM27C
KLK12
ST14
RNY1
AP003041.1
CYB5R2
DCLK1

## Sheet: ESTIMATE Analysis
SVM analysis of solid tumor types with highest and lowest TCGA ESTIMATE scores
KIRC (highest):								PRAD (lowest):
Overlap Results								Overlap Results
Collection(s):	H							Collection(s):	H
# overlaps shown:	24							# overlaps shown:	22
# genesets in collections:	50							# genesets in collections:	50
# genes in comparison (n):	1523							# genes in comparison (n):	1251
# genes in universe (N):	40071							# genes in universe (N):	40071
Gene Set Name	# Genes in Gene Set (K)	Description	# Genes in Overlap (k)	k/K	p-value	FDR q-value		Gene Set Name	# Genes in Gene Set (K)	Description	# Genes in Overlap (k)	k/K	p-value	FDR q-value
HALLMARK_EPITHELIAL_MESENCHYMAL_TRANSITION	200	Genes defining epithelial-mesenchymal transition, as in wound healing, fibrosis and metastasis.	34	0.17	2.41e-13	1.21e-11		HALLMARK_EPITHELIAL_MESENCHYMAL_TRANSITION	200	Genes defining epithelial-mesenchymal transition, as in wound healing, fibrosis and metastasis.	46	0.23	1.14e-26	5.68e-25
HALLMARK_KRAS_SIGNALING_UP	200	Genes up-regulated by KRAS activation.	32	0.16	6.5e-12	1.63e-10		HALLMARK_MYOGENESIS	200	Genes involved in development of skeletal muscle (myogenesis).	33	0.165	5.56e-15	1.39e-13
HALLMARK_MYOGENESIS	200	Genes involved in development of skeletal muscle (myogenesis).	27	0.135	1.27e-08	2.11e-07		HALLMARK_HYPOXIA	200	Genes up-regulated in response to low oxygen levels (hypoxia).	21	0.105	1.41e-06	1.77e-05
HALLMARK_TNFA_SIGNALING_VIA_NFKB	200	Genes regulated by NF-kB in response to TNF [GeneID=7124].	22	0.11	8.67e-06	0.000108		HALLMARK_KRAS_SIGNALING_UP	200	Genes up-regulated by KRAS activation.	21	0.105	1.41e-06	1.77e-05
HALLMARK_COAGULATION	138	Genes encoding components of blood coagulation system; also up-regulated in platelets.	17	0.1232	2.06e-05	0.000174		HALLMARK_P53_PATHWAY	200	Genes involved in p53 pathways and networks.	20	0.1	5.27e-06	5.27e-05
HALLMARK_ADIPOGENESIS	200	Genes up-regulated during adipocyte differentiation (adipogenesis).	21	0.105	2.78e-05	0.000174		HALLMARK_ESTROGEN_RESPONSE_EARLY	200	Genes defining early response to estrogen.	19	0.095	1.86e-05	0.000155
HALLMARK_ESTROGEN_RESPONSE_LATE	200	Genes defining late response to estrogen.	21	0.105	2.78e-05	0.000174		HALLMARK_IL2_STAT5_SIGNALING	199	Genes up-regulated by STAT5 in response to IL2 stimulation.	18	0.0905	5.84e-05	0.000346
HALLMARK_XENOBIOTIC_METABOLISM	200	Genes encoding proteins involved in processing of drugs and other xenobiotics.	21	0.105	2.78e-05	0.000174		HALLMARK_KRAS_SIGNALING_DN	200	Genes down-regulated by KRAS activation.	18	0.09	6.23e-05	0.000346
HALLMARK_UV_RESPONSE_DN	144	Genes down-regulated in response to ultraviolet (UV) radiation.	17	0.1181	3.59e-05	0.000199		HALLMARK_TNFA_SIGNALING_VIA_NFKB	200	Genes regulated by NF-kB in response to TNF [GeneID=7124].	18	0.09	6.23e-05	0.000346
HALLMARK_IL2_STAT5_SIGNALING	199	Genes up-regulated by STAT5 in response to IL2 stimulation.	20	0.1005	7.91e-05	0.000396		HALLMARK_COAGULATION	138	Genes encoding components of blood coagulation system; also up-regulated in platelets.	14	0.1014	0.000112	0.000562
HALLMARK_APOPTOSIS	161	Genes mediating programmed cell death (apoptosis) by activation of caspases.	17	0.1056	0.000145	0.000661		HALLMARK_ANDROGEN_RESPONSE	100	Genes defining response to androgens.	11	0.11	0.000294	0.00134
HALLMARK_ANDROGEN_RESPONSE	100	Genes defining response to androgens.	12	0.12	0.000417	0.00174		HALLMARK_APICAL_JUNCTION	200	Genes encoding components of apical junction complex.	16	0.08	0.000586	0.00217
HALLMARK_HEME_METABOLISM	200	Genes involved in metabolism of heme (a cofactor consisting of iron and porphyrin) and erythroblast differentiation.	18	0.09	0.000673	0.0024		HALLMARK_HEME_METABOLISM	200	Genes involved in metabolism of heme (a cofactor consisting of iron and porphyrin) and erythroblast differentiation.	16	0.08	0.000586	0.00217
HALLMARK_HYPOXIA	200	Genes up-regulated in response to low oxygen levels (hypoxia).	18	0.09	0.000673	0.0024		HALLMARK_UV_RESPONSE_DN	144	Genes down-regulated in response to ultraviolet (UV) radiation.	13	0.0903	0.000608	0.00217
HALLMARK_FATTY_ACID_METABOLISM	158	Genes encoding proteins involved in metabolism of fatty acids.	15	0.0949	0.00107	0.00355		HALLMARK_ADIPOGENESIS	200	Genes up-regulated during adipocyte differentiation (adipogenesis).	15	0.075	0.00164	0.005
HALLMARK_ESTROGEN_RESPONSE_EARLY	200	Genes defining early response to estrogen.	17	0.085	0.00174	0.00513		HALLMARK_INFLAMMATORY_RESPONSE	200	Genes defining inflammatory response.	15	0.075	0.00164	0.005
HALLMARK_P53_PATHWAY	200	Genes involved in p53 pathways and networks.	17	0.085	0.00174	0.00513		HALLMARK_APOPTOSIS	161	Genes mediating programmed cell death (apoptosis) by activation of caspases.	13	0.0807	0.0017	0.005
HALLMARK_BILE_ACID_METABOLISM	112	Genes involve in metabolism of bile acids and salts.	11	0.0982	0.00363	0.0101		HALLMARK_BILE_ACID_METABOLISM	112	Genes involve in metabolism of bile acids and salts.	10	0.0893	0.00271	0.00753
HALLMARK_INTERFERON_ALPHA_RESPONSE	97	Genes up-regulated in response to alpha interferon proteins.	10	0.1031	0.00384	0.0101		HALLMARK_INTERFERON_ALPHA_RESPONSE	97	Genes up-regulated in response to alpha interferon proteins.	9	0.0928	0.00336	0.00883
HALLMARK_KRAS_SIGNALING_DN	200	Genes down-regulated by KRAS activation.	16	0.08	0.00427	0.0107		HALLMARK_ESTROGEN_RESPONSE_LATE	200	Genes defining late response to estrogen.	14	0.07	0.00429	0.0107
HALLMARK_UV_RESPONSE_UP	158	Genes up-regulated in response to ultraviolet (UV) radiation.	13	0.0823	0.00751	0.0179		HALLMARK_ANGIOGENESIS	36	Genes up-regulated during formation of blood vessels (angiogenesis).	5	0.1389	0.00496	0.0118
HALLMARK_INTERFERON_GAMMA_RESPONSE	200	Genes up-regulated in response to IFNG [GeneID=3458].	15	0.075	0.00981	0.0223		HALLMARK_COMPLEMENT	200	Genes encoding components of the complement system, which is part of the innate immune system.	13	0.065	0.0105	0.0238
HALLMARK_ANGIOGENESIS	36	Genes up-regulated during formation of blood vessels (angiogenesis).	5	0.1389	0.0112	0.0242
HALLMARK_APICAL_JUNCTION	200	Genes encoding components of apical junction complex.	14	0.07	0.0212	0.0441

## Sheet: KRAS-TP53 Mutation Analyses
SVM analysis of tumors with KRAS or TP53 mutations
KRAS mutant:								TP53 mutant:
Overlap Results								Overlap Results
Collection(s):	H							Collection(s):	H
# overlaps shown:	26							# overlaps shown:	25
# genesets in collections:	50							# genesets in collections:	50
# genes in comparison (n):	1557							# genes in comparison (n):	1709
# genes in universe (N):	40071							# genes in universe (N):	40071
Gene Set Name	# Genes in Gene Set (K)	Description	# Genes in Overlap (k)	k/K	p-value	FDR q-value		Gene Set Name	# Genes in Gene Set (K)	Description	# Genes in Overlap (k)	k/K	p-value	FDR q-value
HALLMARK_EPITHELIAL_MESENCHYMAL_TRANSITION	200	Genes defining epithelial-mesenchymal transition, as in wound healing, fibrosis and metastasis.	64	0.32	1.56e-40	7.81e-39		HALLMARK_EPITHELIAL_MESENCHYMAL_TRANSITION	200	Genes defining epithelial-mesenchymal transition, as in wound healing, fibrosis and metastasis.	50	0.25	1.4e-24	7.02e-23
HALLMARK_MYOGENESIS	200	Genes involved in development of skeletal muscle (myogenesis).	32	0.16	1.15e-11	2.88e-10		HALLMARK_KRAS_SIGNALING_UP	200	Genes up-regulated by KRAS activation.	37	0.185	4.6e-14	1.15e-12
HALLMARK_HYPOXIA	200	Genes up-regulated in response to low oxygen levels (hypoxia).	31	0.155	5.53e-11	9.21e-10		HALLMARK_MYOGENESIS	200	Genes involved in development of skeletal muscle (myogenesis).	35	0.175	1.2e-12	2e-11
HALLMARK_KRAS_SIGNALING_UP	200	Genes up-regulated by KRAS activation.	26	0.13	7.88e-08	9.27e-07		HALLMARK_HYPOXIA	200	Genes up-regulated in response to low oxygen levels (hypoxia).	28	0.14	3.53e-08	4.41e-07
HALLMARK_COAGULATION	138	Genes encoding components of blood coagulation system; also up-regulated in platelets.	21	0.1522	9.27e-08	9.27e-07		HALLMARK_XENOBIOTIC_METABOLISM	200	Genes encoding proteins involved in processing of drugs and other xenobiotics.	27	0.135	1.31e-07	1.31e-06
HALLMARK_TNFA_SIGNALING_VIA_NFKB	200	Genes regulated by NF-kB in response to TNF [GeneID=7124].	24	0.12	1.07e-06	8.95e-06		HALLMARK_IL2_STAT5_SIGNALING	199	Genes up-regulated by STAT5 in response to IL2 stimulation.	26	0.1307	4.26e-07	3.55e-06
HALLMARK_APICAL_JUNCTION	200	Genes encoding components of apical junction complex.	23	0.115	3.71e-06	2.65e-05		HALLMARK_COAGULATION	138	Genes encoding components of blood coagulation system; also up-regulated in platelets.	19	0.1377	6.81e-06	4.87e-05
HALLMARK_IL2_STAT5_SIGNALING	199	Genes up-regulated by STAT5 in response to IL2 stimulation.	22	0.1106	1.13e-05	7.04e-05		HALLMARK_HEDGEHOG_SIGNALING	36	Genes up-regulated by activation of hedgehog signaling.	8	0.2222	0.000112	0.000699
HALLMARK_UV_RESPONSE_DN	144	Genes down-regulated in response to ultraviolet (UV) radiation.	18	0.125	1.3e-05	7.25e-05		HALLMARK_TNFA_SIGNALING_VIA_NFKB	200	Genes regulated by NF-kB in response to TNF [GeneID=7124].	21	0.105	0.000141	0.000785
HALLMARK_GLYCOLYSIS	200	Genes encoding proteins involved in glycolysis and gluconeogenesis.	21	0.105	3.83e-05	0.000191		HALLMARK_BILE_ACID_METABOLISM	112	Genes involve in metabolism of bile acids and salts.	14	0.125	0.000301	0.0015
HALLMARK_ESTROGEN_RESPONSE_LATE	200	Genes defining late response to estrogen.	20	0.1	0.000114	0.000475		HALLMARK_ADIPOGENESIS	200	Genes up-regulated during adipocyte differentiation (adipogenesis).	20	0.1	0.000383	0.0016
HALLMARK_KRAS_SIGNALING_DN	200	Genes down-regulated by KRAS activation.	20	0.1	0.000114	0.000475		HALLMARK_GLYCOLYSIS	200	Genes encoding proteins involved in glycolysis and gluconeogenesis.	20	0.1	0.000383	0.0016
HALLMARK_HEME_METABOLISM	200	Genes involved in metabolism of heme (a cofactor consisting of iron and porphyrin) and erythroblast differentiation.	19	0.095	0.000323	0.00124		HALLMARK_APICAL_JUNCTION	200	Genes encoding components of apical junction complex.	19	0.095	0.000987	0.00353
HALLMARK_ANGIOGENESIS	36	Genes up-regulated during formation of blood vessels (angiogenesis).	7	0.1944	0.000409	0.00146		HALLMARK_ESTROGEN_RESPONSE_EARLY	200	Genes defining early response to estrogen.	19	0.095	0.000987	0.00353
HALLMARK_COMPLEMENT	200	Genes encoding components of the complement system, which is part of the innate immune system.	18	0.09	0.000866	0.00289		HALLMARK_UV_RESPONSE_DN	144	Genes down-regulated in response to ultraviolet (UV) radiation.	15	0.1042	0.0013	0.00433
HALLMARK_ESTROGEN_RESPONSE_EARLY	200	Genes defining early response to estrogen.	17	0.085	0.0022	0.00646		HALLMARK_OXIDATIVE_PHOSPHORYLATION	200	Genes encoding proteins involved in oxidative phosphorylation.	18	0.09	0.00241	0.00676
HALLMARK_XENOBIOTIC_METABOLISM	200	Genes encoding proteins involved in processing of drugs and other xenobiotics.	17	0.085	0.0022	0.00646		HALLMARK_P53_PATHWAY	200	Genes involved in p53 pathways and networks.	18	0.09	0.00241	0.00676
HALLMARK_TGF_BETA_SIGNALING	54	Genes up-regulated in response to TGFB1 [GeneID=7040].	7	0.1296	0.00474	0.0132		HALLMARK_APICAL_SURFACE	44	Genes encoding proteins over-represented on the apical surface of epithelial cells, e.g., important for cell polarity (apical area).	7	0.1591	0.00243	0.00676
HALLMARK_WNT_BETA_CATENIN_SIGNALING	42	Genes up-regulated by activation of WNT signaling through accumulation of beta catenin CTNNB1 [GeneID=1499].	6	0.1429	0.00539	0.0142		HALLMARK_ANGIOGENESIS	36	Genes up-regulated during formation of blood vessels (angiogenesis).	6	0.1667	0.00387	0.0102
HALLMARK_NOTCH_SIGNALING	32	Genes up-regulated by activation of Notch signaling.	5	0.1562	0.00739	0.0185		HALLMARK_APOPTOSIS	161	Genes mediating programmed cell death (apoptosis) by activation of caspases.	14	0.087	0.00927	0.0232
HALLMARK_UV_RESPONSE_UP	158	Genes up-regulated in response to ultraviolet (UV) radiation.	13	0.0823	0.00894	0.0213		HALLMARK_NOTCH_SIGNALING	32	Genes up-regulated by activation of Notch signaling.	5	0.1562	0.0108	0.0253
HALLMARK_MITOTIC_SPINDLE	199	Genes important for mitotic spindle assembly.	15	0.0754	0.0113	0.0257		HALLMARK_COMPLEMENT	200	Genes encoding components of the complement system, which is part of the innate immune system.	16	0.08	0.0122	0.0253
HALLMARK_BILE_ACID_METABOLISM	112	Genes involve in metabolism of bile acids and salts.	10	0.0893	0.012	0.0261		HALLMARK_ESTROGEN_RESPONSE_LATE	200	Genes defining late response to estrogen.	16	0.08	0.0122	0.0253
HALLMARK_APOPTOSIS	161	Genes mediating programmed cell death (apoptosis) by activation of caspases.	12	0.0745	0.0237	0.048		HALLMARK_HEME_METABOLISM	200	Genes involved in metabolism of heme (a cofactor consisting of iron and porphyrin) and erythroblast differentiation.	16	0.08	0.0122	0.0253
HALLMARK_INFLAMMATORY_RESPONSE	200	Genes defining inflammatory response.	14	0.07	0.025	0.048		HALLMARK_INFLAMMATORY_RESPONSE	200	Genes defining inflammatory response.	15	0.075	0.025	0.05
HALLMARK_P53_PATHWAY	200	Genes involved in p53 pathways and networks.	14	0.07	0.025	0.048
