# Supplementary material for: Machine learning multi-omics analysis reveals cancer driver dysregulation in pan-cancer cell lines compared to primary tumors
Source: Commun Biol. 2022 Dec 13;5:1367. doi: 10.1038/s42003-022-04075-4 (PMC9747808; doi:10.1038/s42003-022-04075-4)
Supplement: Supplementary file 5 — Supplementary Data 2 [file 42003_2022_4075_MOESM5_ESM.xlsx]

## Sheet: Sheet1
miRNA related to the SVM-derived 54 lncRNAs (source: mirNet)							Coding genes related to lncRNA-related miRNAs (source: mirNet)							Overlap of miRNA-lncRNA-related coding genes, with the top 10% genes from SVM	Overlap of 4 Cancer Driver Pathways Genes with the intersection of miRNA-lncRNA-related coding genes and SVM top 10% genes
ID	Accession	Gene	Entrez	Experiment	Literature	Tissue	ID	Accession	Gene	Entrez	Experiment	Literature	Tissue	ZYG11B	BTG1
hsa-mir-17-5p	MIMAT0000070	H19	283120	CLIP-Seq	24297251	Unspecified	hsa-mir-26a-5p	MIMAT0000082	E2F7	144455	//ChIP-seq//HITS-CLIP//Immunoblot//Immunofluorescence//PAR-CLIP	23096114|23446348|20371350|21572407	Unspecified	LRAT	CCND2
hsa-mir-18a-5p	MIMAT0000072	H19	283120	CLIP-Seq	24297251	Unspecified	hsa-mir-196b-5p	MIMAT0001080	HOXA9	3205	//ChIP-seq//Luciferase reporter assay//Microarray//PAR-CLIP//qRT-PCR//Western blot	22353710|21572407|20371350|23894305|24334453|26586336	Unspecified	TPRG1L	CLCA2
hsa-mir-19a-3p	MIMAT0000073	H19	283120	CLIP-Seq	24297251	Unspecified	hsa-mir-138-5p	MIMAT0000430	EZH2	2146	//ELISA//Immunoblot//Immunohistochemistry//Luciferase reporter assay//Microarray//qRT-PCR//Reporter assay//Western blot	23343715|21770894|23707559|25339353|27019355|27266699	Unspecified	ITSN2	GM2A
hsa-mir-19b-3p	MIMAT0000074	H19	283120	CLIP-Seq	24297251	Unspecified	hsa-mir-29a-3p	MIMAT0000086	ROBO1	6091	//Luciferase reporter assay//MTT//qRT-PCR//Western blot	25997819|26252416	Unspecified	ARHGAP10	ITGB4
hsa-mir-20a-5p	MIMAT0000075	H19	283120	CLIP-Seq	24297251	Unspecified	hsa-mir-20a-5p	MIMAT0000075	KIF26B	55083	//Luciferase reporter assay//qRT-PCR//Western blot	27499703	Unspecified	MAPRE2	PITPNC1
hsa-mir-29a-3p	MIMAT0000086	H19	283120	CLIP-Seq	24297251	Unspecified	hsa-mir-7-5p	MIMAT0000252	PAX6	5080	//Luciferase reporter assay//Western blot	24185687|25089088|26135959	Unspecified	RPL28	RPL36
hsa-mir-93-5p	MIMAT0000093	H19	283120	CLIP-Seq	24297251	Unspecified	hsa-mir-205-5p	MIMAT0000266	PRDX2	7001	2-D Gel Electrophoresis (2DGE)//qRT-PCR//Western blot	26633009	Unspecified	RBBP9	BHLHE40
hsa-mir-29b-3p	MIMAT0000100	H19	283120	CLIP-Seq	24297251	Unspecified	hsa-let-7c-5p	MIMAT0000064	RHOB	388	3'LIFE	25074381	Unspecified	RAB3IL1	CAPN3
hsa-mir-103a-3p	MIMAT0000101	H19	283120	CLIP-Seq	24297251	Unspecified	hsa-let-7c-5p	MIMAT0000064	CREM	1390	3'LIFE	25074381	Unspecified	GLTP	COL6A1
hsa-mir-106a-5p	MIMAT0000103	H19	283120	CLIP-Seq	24297251	Unspecified	hsa-let-7c-5p	MIMAT0000064	CRK	1398	3'LIFE	25074381	Unspecified	LIN7C	ETV4
hsa-mir-107	MIMAT0000104	H19	283120	CLIP-Seq	24297251	Unspecified	hsa-let-7c-5p	MIMAT0000064	DLX4	1748	3'LIFE	25074381	Unspecified	ZNF800	GALM
hsa-mir-196a-5p	MIMAT0000226	H19	283120	CLIP-Seq	24297251	Unspecified	hsa-let-7c-5p	MIMAT0000064	DNMT1	1786	3'LIFE	25074381	Unspecified	CPTP	GLIPR2
hsa-mir-148a-3p	MIMAT0000243	H19	283120	CLIP-Seq	24297251	Unspecified	hsa-let-7c-5p	MIMAT0000064	E2F5	1875	3'LIFE	25074381	Unspecified	PLEKHS1	GUCY1B3
hsa-mir-130a-3p	MIMAT0000425	H19	283120	CLIP-Seq	24297251	Unspecified	hsa-let-7c-5p	MIMAT0000064	EN2	2020	3'LIFE	25074381	Unspecified	SERPINB1	LRIG1
hsa-mir-138-5p	MIMAT0000430	H19	283120	CLIP-Seq	24297251	Unspecified	hsa-let-7c-5p	MIMAT0000064	EZH2	2146	3'LIFE	25074381	Unspecified	CRIPT	PHLDA1
hsa-mir-140-5p	MIMAT0000431	H19	283120	CLIP-Seq	24297251	Unspecified	hsa-let-7c-5p	MIMAT0000064	HOXD1	3231	3'LIFE	25074381	Unspecified	KIF13A	PRAF2
hsa-mir-152-3p	MIMAT0000438	H19	283120	CLIP-Seq	24297251	Unspecified	hsa-let-7c-5p	MIMAT0000064	HSF1	3297	3'LIFE	25074381	Unspecified	POU5F1	RHOB
hsa-mir-193a-3p	MIMAT0000459	H19	283120	CLIP-Seq	24297251	Unspecified	hsa-let-7c-5p	MIMAT0000064	ID1	3397	3'LIFE	25074381	Unspecified	OXGR1	RRAGD
hsa-mir-194-5p	MIMAT0000460	H19	283120	CLIP-Seq	24297251	Unspecified	hsa-let-7c-5p	MIMAT0000064	SMAD6	4091	3'LIFE	25074381	Unspecified	TTC22	SLC2A3
hsa-mir-106b-5p	MIMAT0000680	H19	283120	CLIP-Seq	24297251	Unspecified	hsa-let-7c-5p	MIMAT0000064	MICB	4277	3'LIFE	25074381	Unspecified	SMDT1	SPRY4
hsa-mir-29c-3p	MIMAT0000681	H19	283120	CLIP-Seq	24297251	Unspecified	hsa-let-7c-5p	MIMAT0000064	MYCL	4610	3'LIFE	25074381	Unspecified	CABIN1	ABCA1
hsa-mir-301a-3p	MIMAT0000688	H19	283120	CLIP-Seq	24297251	Unspecified	hsa-let-7c-5p	MIMAT0000064	PBX3	5090	3'LIFE	25074381	Unspecified	CUX1	CEBPD
hsa-mir-130b-3p	MIMAT0000691	H19	283120	CLIP-Seq	24297251	Unspecified	hsa-let-7c-5p	MIMAT0000064	RARB	5915	3'LIFE	25074381	Unspecified	KCNRG	DUSP2
hsa-mir-370-3p	MIMAT0000722	H19	283120	CLIP-Seq	24297251	Unspecified	hsa-let-7c-5p	MIMAT0000064	SREBF1	6720	3'LIFE	25074381	Unspecified	ITPRIPL2	EFNA1
hsa-mir-148b-3p	MIMAT0000759	H19	283120	CLIP-Seq	24297251	Unspecified	hsa-let-7c-5p	MIMAT0000064	TTF1	7270	3'LIFE	25074381	Unspecified	MARK2	EGR2
hsa-mir-339-5p	MIMAT0000764	H19	283120	CLIP-Seq	24297251	Unspecified	hsa-let-7c-5p	MIMAT0000064	USF2	7392	3'LIFE	25074381	Unspecified	FBLN5	ETS2
hsa-mir-196b-5p	MIMAT0001080	H19	283120	CLIP-Seq	24297251	Unspecified	hsa-let-7c-5p	MIMAT0000064	XBP1	7494	3'LIFE	25074381	Unspecified	ZSWIM1	MARCKS
hsa-mir-18b-5p	MIMAT0001412	H19	283120	CLIP-Seq	24297251	Unspecified	hsa-let-7c-5p	MIMAT0000064	RNF7	9616	3'LIFE	25074381	Unspecified	ANKRD46	NFKBIE
hsa-mir-20b-5p	MIMAT0001413	H19	283120	CLIP-Seq	24297251	Unspecified	hsa-let-7c-5p	MIMAT0000064	SETDB1	9869	3'LIFE	25074381	Unspecified	USP38	NR4A1
hsa-mir-491-5p	MIMAT0002807	H19	283120	CLIP-Seq	24297251	Unspecified	hsa-let-7c-5p	MIMAT0000064	OLFM4	10562	3'LIFE	25074381	Unspecified	PNKD	NR4A2
hsa-mir-193b-3p	MIMAT0002819	H19	283120	CLIP-Seq	24297251	Unspecified	hsa-let-7c-5p	MIMAT0000064	NRM	11270	3'LIFE	25074381	Unspecified	PPP1R21	PNRC1
hsa-mir-519d-3p	MIMAT0002853	H19	283120	CLIP-Seq	24297251	Unspecified	hsa-let-7c-5p	MIMAT0000064	SPDEF	25803	3'LIFE	25074381	Unspecified	SGK3	SIK1
hsa-mir-599	MIMAT0003267	H19	283120	CLIP-Seq	24297251	Unspecified	hsa-let-7c-5p	MIMAT0000064	CNNM2	54805	3'LIFE	25074381	Unspecified	SF3B3	TGIF1
hsa-mir-454-3p	MIMAT0003885	H19	283120	CLIP-Seq	24297251	Unspecified	hsa-let-7c-5p	MIMAT0000064	ETNK2	55224	3'LIFE	25074381	Unspecified	TECR	ZFP36
hsa-mir-301b	MIMAT0004958	H19	283120	CLIP-Seq	24297251	Unspecified	hsa-let-7c-5p	MIMAT0000064	HHAT	55733	3'LIFE	25074381	Unspecified	RPL27A	DNMBP
hsa-mir-216b-5p	MIMAT0004959	H19	283120	CLIP-Seq	24297251	Unspecified	hsa-let-7c-5p	MIMAT0000064	BCCIP	56647	3'LIFE	25074381	Unspecified	CC2D1A	DUSP6
hsa-mir-4295	MIMAT0016844	H19	283120	CLIP-Seq	24297251	Unspecified	hsa-let-7c-5p	MIMAT0000064	BHLHB9	80823	3'LIFE	25074381	Unspecified	PACRG	ENG
hsa-mir-3666	MIMAT0018088	H19	283120	CLIP-Seq	24297251	Unspecified	hsa-let-7c-5p	MIMAT0000064	MAF1	84232	3'LIFE	25074381	Unspecified	CD2AP	GPNMB
hsa-mir-4735-3p	MIMAT0019861	H19	283120	CLIP-Seq	24297251	Unspecified	hsa-let-7c-5p	MIMAT0000064	RHOV	171177	3'LIFE	25074381	Unspecified	ZNF277	LAPTM5
hsa-mir-26a-5p	MIMAT0000082	LINC00240	100133205	CLIP-Seq	24297251	Unspecified	hsa-let-7c-5p	MIMAT0000064	RFX6	222546	3'LIFE	25074381	Unspecified	DTX2	MMP10
hsa-mir-26b-5p	MIMAT0000083	LINC00240	100133205	CLIP-Seq	24297251	Unspecified	hsa-let-7c-5p	MIMAT0000064	HES5	388585	3'LIFE	25074381	Unspecified	FOLH1	PLEK2
hsa-mir-124-3p	MIMAT0000422	LINC00240	100133205	CLIP-Seq	24297251	Unspecified	hsa-let-7c-5p	MIMAT0000064	STAT2	6773	3'LIFE//HITS-CLIP	25074381|23706177	Unspecified	C19orf53	PRRX1
hsa-mir-155-5p	MIMAT0000646	LINC00240	100133205	CLIP-Seq	24297251	Unspecified	hsa-let-7c-5p	MIMAT0000064	TRIM71	131405	3'LIFE//Luciferase reporter assay//PAR-CLIP//Reporter assay	17890240|25074381|20371350	Unspecified	EMID1	SPARCL1
hsa-mir-506-3p	MIMAT0002878	LINC00240	100133205	CLIP-Seq	24297251	Unspecified	hsa-let-7c-5p	MIMAT0000064	ARID3A	1820	3'LIFE//PAR-CLIP	25074381|23592263	Unspecified	AQR	TRIB2
hsa-mir-1297	MIMAT0005886	LINC00240	100133205	CLIP-Seq	24297251	Unspecified	hsa-mir-1-3p	MIMAT0000416	KCNE1	3753	5\'RACE//Luciferase reporter assay//qRT-PCR//Real time RT-PCR//Western blot	17443681|21169019	Unspecified	INTS7	ZNF277
hsa-mir-4465	MIMAT0018992	LINC00240	100133205	CLIP-Seq	24297251	Unspecified	hsa-mir-17-5p	MIMAT0000070	KCNMA1	3778	AGO2 Immunoprecipitation//Immunofluorescence//Microarray//qRT-PCR	27245839	Unspecified	MYO9B	DTNB
hsa-let-7a-5p	MIMAT0000062	LINC00665	NA	CLIP-Seq	24297251	Unspecified	hsa-let-7b-5p	MIMAT0000063	CCND1	595	Annexin V-FITC//immunoblot//Immunoblot//Immunofluorescence//Luciferase reporter assay//Microarray//Northern blot//PAR-CLIP//qRT-PCR//Reporter assay//Western blot	18379589|20133835|23806108|23592263|26701625	Unspecified	LNX2	FGFR3
hsa-let-7b-5p	MIMAT0000063	LINC00665	NA	CLIP-Seq	24297251	Unspecified	hsa-mir-29a-3p	MIMAT0000086	CCND2	894	apoptosis//cell cycle assays//Cell proliferation//Flow//Immunofluorescence//Immunohistochemistry//Luciferase reporter assay//Northern blot//PAR-CLIP//qRT-PCR//Western blot	24130168|23592263|24076586	Unspecified	TMCC1	MFSD6
hsa-let-7c-5p	MIMAT0000064	LINC00665	NA	CLIP-Seq	24297251	Unspecified	hsa-mir-29a-3p	MIMAT0000086	AKT2	208	apoptosis//cell cycle assays//Cell proliferation//Flow//Immunofluorescence//Immunohistochemistry//Luciferase reporter assay//Northern blot//qRT-PCR//Western blot	25428377|24076586|26512921	Unspecified	RPLP2	PKP1
hsa-let-7d-5p	MIMAT0000065	LINC00665	NA	CLIP-Seq	24297251	Unspecified	hsa-let-7a-5p	MIMAT0000062	LIN28A	79727	B-globin reporter assay//Immunoblot//Luciferase reporter assay//Microarray//Northern blot//qRT-PCR	16495412|15722555|25515921	Unspecified	ZBTB25	SYNPO
hsa-let-7e-5p	MIMAT0000066	LINC00665	NA	CLIP-Seq	24297251	Unspecified	hsa-mir-140-5p	MIMAT0000431	IGF2BP1	10642	CC tissues and cells (C33A, HeLa, CaSki, SiHa, and ME-180)	27588393	Unspecified	ARL2BP	TG
hsa-let-7f-5p	MIMAT0000067	LINC00665	NA	CLIP-Seq	24297251	Unspecified	hsa-mir-29b-3p	MIMAT0000100	HDAC4	9759	ChIP immunoprecipitation//Immunocytochemistry//Luciferase reporter assay//qRT-PCR//Western blot	23478036|27022108|27196750	Unspecified	ZNF436
hsa-mir-15a-5p	MIMAT0000068	CERS6-AS1	NA	CLIP-Seq	24297251	Unspecified	hsa-mir-29b-3p	MIMAT0000100	PIK3R1	5295	ChIP-PCR//Flow//Luciferase reporter assay//qRT-PCR//Western blot	24147037|25356754	Unspecified	UQCR11
hsa-mir-15a-5p	MIMAT0000068	IQCH-AS1	NA	CLIP-Seq	24297251	Unspecified	hsa-mir-16-5p	MIMAT0000069	NFKB1	4790	ChIP-seq	21081469	Unspecified	UBQLN2
hsa-mir-15a-5p	MIMAT0000068	LINC00707	NA	CLIP-Seq	24297251	Unspecified	hsa-mir-196b-5p	MIMAT0001080	GFI1	2672	ChIP-seq	24334453	Unspecified	SLC44A1
hsa-mir-16-5p	MIMAT0000069	CERS6-AS1	NA	CLIP-Seq	24297251	Unspecified	hsa-mir-196b-5p	MIMAT0001080	PBX1	5087	ChIP-seq	24334453	Unspecified	RPS7
hsa-mir-16-5p	MIMAT0000069	IQCH-AS1	NA	CLIP-Seq	24297251	Unspecified	hsa-mir-9-5p	MIMAT0000441	CBX7	23492	ChIP-seq//Chromatin immunoprecipitation//Immunoblot//Immunofluorescence//Luciferase reporter assay//qRT-PCR	26416703	Unspecified	EFHD2
hsa-mir-16-5p	MIMAT0000069	LINC00707	NA	CLIP-Seq	24297251	Unspecified	hsa-mir-106b-5p	MIMAT0000680	SETD2	29072	ChIP-seq//CLASH//Immunocytochemistry//Luciferase reporter assay//qRT-PCR//Western blot	23622248|25714014	Unspecified	EPS15L1
hsa-mir-18a-5p	MIMAT0000072	LINC00622	NA	CLIP-Seq	24297251	Unspecified	hsa-mir-130a-3p	MIMAT0000425	PPARG	5468	ChIP-seq//ELISA//EMSA//GFP reporter assay//Immunofluorescence//Luciferase reporter assay//Microarray//qRT-PCR//Western blot	21135128|22942087|26692941|26436920|26398698	Unspecified	MED25
hsa-mir-26a-5p	MIMAT0000082	DLGAP1-AS1	NA	CLIP-Seq	24297251	Unspecified	hsa-mir-205-5p	MIMAT0000266	PTEN	5728	ChIP-seq//ELISA//Immunohistochemistry//Luciferase reporter assay//qRT-PCR//Western blot	24084898|23856247|23564023|25973003|27974696	Unspecified	PANK1
hsa-mir-26a-5p	MIMAT0000082	LINC00847	NA	CLIP-Seq	24297251	Unspecified	hsa-mir-205-5p	MIMAT0000266	PHLPP2	23035	ChIP-seq//ELISA//Immunohistochemistry//Luciferase reporter assay//qRT-PCR//Western blot	23856247|25977341	Unspecified	RAI2
hsa-mir-26b-5p	MIMAT0000083	DLGAP1-AS1	NA	CLIP-Seq	24297251	Unspecified	hsa-mir-9-5p	MIMAT0000441	PRDM1	639	ChIP-seq//FACS//Luciferase reporter assay//qRT-PCR	18583325|19956200|23129528	Unspecified	INTS8
hsa-mir-26b-5p	MIMAT0000083	LINC00847	NA	CLIP-Seq	24297251	Unspecified	hsa-mir-370-3p	MIMAT0000722	TCEAL1	9338	ChIP-seq//Flow//Immunofluorescence//qRT-PCR//Western blot	25447520	Unspecified	SPATA2
hsa-mir-28-5p	MIMAT0000085	LINC00665	NA	CLIP-Seq	24297251	Unspecified	hsa-mir-155-5p	MIMAT0000646	PSIP1	11168	ChIP-seq//Flow//Luciferase reporter assay//Microarray//Proteomics//qRT-PCR//Western blot	18668040|23028330|26497687	Unspecified	GLIPR2
hsa-mir-30a-5p	MIMAT0000087	LINC00707	NA	CLIP-Seq	24297251	Unspecified	hsa-let-7i-5p	MIMAT0000415	ASCL1	429	ChIP-seq//GFP reporter assay//Immunocytochemistry//Immunohistochemistry//Luciferase reporter assay//qRT-PCR	23884650	Unspecified	C9orf16
hsa-mir-33a-5p	MIMAT0000091	LINC00665	NA	CLIP-Seq	24297251	Unspecified	hsa-let-7i-5p	MIMAT0000415	NEUROG1	4762	ChIP-seq//GFP reporter assay//Immunocytochemistry//Immunohistochemistry//Luciferase reporter assay//qRT-PCR	23884650	Unspecified	C1orf56
hsa-mir-98-5p	MIMAT0000096	LINC00665	NA	CLIP-Seq	24297251	Unspecified	hsa-mir-206	MIMAT0000462	PAX3	5077	ChIP-seq//HITS-CLIP//Immunoblot//Immunofluorescence//Immunohistochemistry//Luciferase reporter assay//qRT-PCR//Western blot	20956382|22385659|25653235|27418678	Unspecified	PER2
hsa-mir-103a-3p	MIMAT0000101	LINC00707	NA	CLIP-Seq	24297251	Unspecified	hsa-mir-1-3p	MIMAT0000416	PAX3	5077	ChIP-seq//HITS-CLIP//Immunoblot//Luciferase reporter assay//Microarray//qRT-PCR//Western blot	20956382|18668037|27418678	Unspecified	HSD17B11
hsa-mir-107	MIMAT0000104	LINC00707	NA	CLIP-Seq	24297251	Unspecified	hsa-mir-145-5p	MIMAT0000437	CDK6	1021	ChIP-seq//HITS-CLIP//Immunohistochemistry//Luciferase reporter assay//qRT-PCR//Western blot	24510775|23313552|25762621	Unspecified	ARMC10
hsa-mir-129-5p	MIMAT0000242	LINC00665	NA	CLIP-Seq	24297251	Unspecified	hsa-mir-205-5p	MIMAT0000266	ZEB1	6935	ChIP-seq//HITS-CLIP//LacZ reporter assay//Luciferase reporter assay//Microarray//qRT-PCR//Western blot	18376396|19502803|22555458|22473208|23474752|27082508	Unspecified	HCFC1
hsa-mir-30c-5p	MIMAT0000244	LINC00707	NA	CLIP-Seq	24297251	Unspecified	hsa-mir-155-5p	MIMAT0000646	TRIM32	22954	ChIP-seq//HITS-CLIP//Luciferase reporter assay//Microarray//Proteomics//pSILAC//qRT-PCR//Western blot	18668040|22473208|25128227|26497687	Unspecified	DNMBP
hsa-mir-30d-5p	MIMAT0000245	LINC00707	NA	CLIP-Seq	24297251	Unspecified	hsa-mir-205-5p	MIMAT0000266	ZEB2	9839	ChIP-seq//immunoblot//LacZ reporter assay//Luciferase reporter assay//Microarray//qRT-PCR//Western blot	18376396|19244118|23474752	Unspecified	COL12A1
hsa-mir-7-5p	MIMAT0000252	LINC00665	NA	CLIP-Seq	24297251	Unspecified	hsa-mir-155-5p	MIMAT0000646	PKIA	5569	ChIP-seq//Immunoblot//Luciferase reporter assay//qRT-PCR	22473996	Unspecified	FERMT1
hsa-mir-203a	MIMAT0000264	DLGAP1-AS1	NA	CLIP-Seq	24297251	Unspecified	hsa-mir-7-5p	MIMAT0000252	RELA	5970	ChIP-seq//Immunofluorescence//Immunohistochemistry//In situ hybridization//Luciferase reporter assay//Microarray//Northern blot//PAR-CLIP//qRT-PCR//Sequencing//Western blot	20371350|17612493|19073608|25232110|26261179|25814668	Unspecified	PDGFRA
hsa-mir-205-5p	MIMAT0000266	LINC00707	NA	CLIP-Seq	24297251	Unspecified	hsa-mir-7-5p	MIMAT0000252	FOS	2353	ChIP-seq//Immunofluorescence//Immunohistochemistry//In situ hybridization//Luciferase reporter assay//Northern blot//qRT-PCR//Western blot	26261179	Unspecified	ADAMTS9
hsa-mir-224-5p	MIMAT0000281	LINC00665	NA	CLIP-Seq	24297251	Unspecified	hsa-mir-224-5p	MIMAT0000281	MTOR	2475	ChIP-seq//Immunofluorescence//Immunohistochemistry//Luciferase reporter assay//qRT-PCR//Western blot	27315344	Unspecified	APPL1
hsa-let-7g-5p	MIMAT0000414	LINC00665	NA	CLIP-Seq	24297251	Unspecified	hsa-mir-203a-3p	MIMAT0000264	HOXD3	3232	ChIP-seq//Immunofluorescence//Immunohistochemistry//Luciferase reporter assay//qRT-PCR//Western blot	27244890	Unspecified	KIAA1522
hsa-let-7i-5p	MIMAT0000415	LINC00665	NA	CLIP-Seq	24297251	Unspecified	hsa-mir-203a-3p	MIMAT0000264	SNAI1	6615	ChIP-seq//Immunofluorescence//Luciferase reporter assay//Microarray//qRT-PCR//Western blot	23447531	Unspecified	MAST4
hsa-mir-1	MIMAT0000416	LINC00707	NA	CLIP-Seq	24297251	Unspecified	hsa-mir-103a-3p	MIMAT0000101	SERPINB5	5268	ChIP-seq//Immunohistochemistry//Immunoprecipitaion//Luciferase reporter assay//Microarray//qRT-PCR//Western blot	26296971|27409165	Unspecified	CCDC22
hsa-mir-15b-5p	MIMAT0000417	CERS6-AS1	NA	CLIP-Seq	24297251	Unspecified	hsa-mir-107	MIMAT0000104	SERPINB5	5268	ChIP-seq//Immunohistochemistry//Immunoprecipitaion//Luciferase reporter assay//Microarray//qRT-PCR//Western blot	26296971|27409165	Unspecified	ZNF706
hsa-mir-15b-5p	MIMAT0000417	IQCH-AS1	NA	CLIP-Seq	24297251	Unspecified	hsa-mir-7-5p	MIMAT0000252	SERPINB5	5268	ChIP-seq//Immunohistochemistry//Immunoprecipitaion//Luciferase reporter assay//Microarray//qRT-PCR//Western blot	26296971|27409165	Unspecified	RPS2
hsa-mir-15b-5p	MIMAT0000417	LINC00707	NA	CLIP-Seq	24297251	Unspecified	hsa-mir-29c-3p	MIMAT0000681	MCL1	4170	ChIP-seq//Immunohistochemistry//In situ hybridization//Luciferase reporter assay//Microarray//PAR-CLIP//qRT-PCR//Sequencing//Western blot	20041405|20643754|20371350|23001726|24398324|23446348|21572407|23894561	Unspecified	SCARF1
hsa-mir-30b-5p	MIMAT0000420	LINC00707	NA	CLIP-Seq	24297251	Unspecified	hsa-mir-186-5p	MIMAT0000456	HIF1A	3091	ChIP-seq//Immunohistochemistry//In situ hybridization//Luciferase reporter assay//qRT-PCR//Western blot	27159677	Unspecified	NAPEPLD
hsa-mir-138-5p	MIMAT0000430	LINC00665	NA	CLIP-Seq	24297251	Unspecified	hsa-mir-124-3p	MIMAT0000422	CDK6	1021	ChIP-seq//Immunohistochemistry//Luciferase reporter assay//Microarray//qRT-PCR//Western blot	19435910|17308079|18607543|17581274|18577219|19843643|18668037|15685193|23404119	Unspecified	C7orf26
hsa-mir-145-5p	MIMAT0000437	IQCH-AS1	NA	CLIP-Seq	24297251	Unspecified	hsa-mir-29a-3p	MIMAT0000086	SETDB1	9869	ChIP-seq//Immunohistochemistry//Luciferase reporter assay//Next Generation Sequencing (NGS)//qRT-PCR//Western blot	26481868	Unspecified	SRM
hsa-mir-145-5p	MIMAT0000437	LINC00707	NA	CLIP-Seq	24297251	Unspecified	hsa-mir-145-5p	MIMAT0000437	E2F3	1871	ChIP-seq//Immunohistochemistry//Luciferase reporter assay//qRT-PCR//Western blot	25762621	Unspecified	RPL32
hsa-mir-9-5p	MIMAT0000441	LINC00665	NA	CLIP-Seq	24297251	Unspecified	hsa-mir-491-5p	MIMAT0002807	WNT3A	89780	ChIP-seq//Immunohistochemistry//Luciferase reporter assay//qRT-PCR//Western blot	28358374	Unspecified	ETV4
hsa-mir-134-5p	MIMAT0000447	LINC00665	NA	CLIP-Seq	24297251	Unspecified	hsa-mir-29b-3p	MIMAT0000100	KDM2A	22992	ChIP-seq//Immunoprecipitaion//Luciferase reporter assay//qRT-PCR//Western blot	27497248	Unspecified	NXT2
hsa-mir-149-5p	MIMAT0000450	DLGAP1-AS1	NA	CLIP-Seq	24297251	Unspecified	hsa-mir-224-5p	MIMAT0000281	MBD2	8932	ChIP-seq//In situ hybridization//Luciferase reporter assay//Microarray//qRT-PCR//Western blot	23770133	Unspecified	MOB3C
hsa-mir-186-5p	MIMAT0000456	LINC00665	NA	CLIP-Seq	24297251	Unspecified	hsa-mir-155-5p	MIMAT0000646	JARID2	3720	ChIP-seq//In situ hybridization//Luciferase reporter assay//PAR-CLIP//qRT-PCR//Reporter assay//Western blot	19759154|23185331|20584899|22012620|25097177|26497687	Unspecified	NAB1
hsa-mir-193a-3p	MIMAT0000459	LIMD1-AS1	NA	CLIP-Seq	24297251	Unspecified	hsa-mir-29a-3p	MIMAT0000086	DNMT3B	1789	ChIP-seq//Luciferase reporter assay//Microarray//qRT-PCR//Reporter assay//Western blot	17890317|23789939|26251039	Unspecified	ZNF654
hsa-mir-195-5p	MIMAT0000461	CERS6-AS1	NA	CLIP-Seq	24297251	Unspecified	hsa-mir-424-5p	MIMAT0001341	HIF1A	3091	ChIP-seq//Luciferase reporter assay//Microarray//qRT-PCR//Western blot	20972335	Unspecified	TESPA1
hsa-mir-195-5p	MIMAT0000461	IQCH-AS1	NA	CLIP-Seq	24297251	Unspecified	hsa-mir-424-5p	MIMAT0001341	SPI1	6688	ChIP-seq//Luciferase reporter assay//Microarray//qRT-PCR//Western blot	20972335	Unspecified	COX7B
hsa-mir-195-5p	MIMAT0000461	LINC00707	NA	CLIP-Seq	24297251	Unspecified	hsa-mir-424-5p	MIMAT0001341	CUL2	8453	ChIP-seq//Luciferase reporter assay//Microarray//qRT-PCR//Western blot	20972335	Unspecified	TNFAIP8L1
hsa-mir-206	MIMAT0000462	LINC00707	NA	CLIP-Seq	24297251	Unspecified	hsa-mir-193b-3p	MIMAT0002819	RAD51	5888	ChIP-seq//Luciferase reporter assay//Microarray//qRT-PCR//Western blot	20304954|27225532	Unspecified	AHDC1
hsa-mir-30e-5p	MIMAT0000692	LINC00707	NA	CLIP-Seq	24297251	Unspecified	hsa-mir-205-5p	MIMAT0000266	HMGB1	3146	ChIP-seq//Luciferase reporter assay//Next Generation Sequencing (NGS)//pSILAC//qRT-PCR//Western blot	26183718	Unspecified	PRRC2A
hsa-mir-376c-3p	MIMAT0000720	LINC00707	NA	CLIP-Seq	24297251	Unspecified	hsa-mir-224-5p	MIMAT0000281	RASSF8	11228	ChIP-seq//Luciferase reporter assay//Northern blot//qRT-PCR//Western blot	28173803	Unspecified	GCFC2
hsa-mir-379-5p	MIMAT0000733	LINC00665	NA	CLIP-Seq	24297251	Unspecified	hsa-mir-20a-5p	MIMAT0000075	RGS5	8490	ChIP-seq//Luciferase reporter assay//qRT-PCR	23308108	Unspecified	FSCN1
hsa-mir-382-5p	MIMAT0000737	LINC00707	NA	CLIP-Seq	24297251	Unspecified	hsa-mir-130b-3p	MIMAT0000691	ZEB1	6935	ChIP-seq//Luciferase reporter assay//qRT-PCR//Western blot	22847613	Unspecified	SEMA6A
hsa-mir-338-3p	MIMAT0000763	LINC00707	NA	CLIP-Seq	24297251	Unspecified	hsa-mir-196b-5p	MIMAT0001080	ETS2	2114	ChIP-seq//Luciferase reporter assay//qRT-PCR//Western blot	22298639	Unspecified	GTDC1
hsa-mir-424-5p	MIMAT0001341	CERS6-AS1	NA	CLIP-Seq	24297251	Unspecified	hsa-mir-613	MIMAT0003281	NR1H3	10062	ChIP-seq//Luciferase reporter assay//qRT-PCR//Western blot	21310851|23496987|24751522	Unspecified	INTS1
hsa-mir-424-5p	MIMAT0001341	IQCH-AS1	NA	CLIP-Seq	24297251	Unspecified	hsa-mir-155-5p	MIMAT0000646	DET1	55070	ChIP-seq//Luciferase reporter assay//Reporter assay//Western blot	18367535|20584899|26497687	Unspecified	PLEKHH1
hsa-mir-424-5p	MIMAT0001341	LINC00707	NA	CLIP-Seq	24297251	Unspecified	hsa-mir-155-5p	MIMAT0000646	HOMEZ	57594	ChIP-seq//Luciferase reporter assay//Western blot	26497687	Unspecified	NR2C2AP
hsa-mir-18b-5p	MIMAT0001412	LINC00622	NA	CLIP-Seq	24297251	Unspecified	hsa-mir-155-5p	MIMAT0000646	TBRG1	84897	ChIP-seq//Luciferase reporter assay//Western blot	26497687	Unspecified	FOXK1
hsa-mir-485-5p	MIMAT0002175	LINC00707	NA	CLIP-Seq	24297251	Unspecified	hsa-mir-124-3p	MIMAT0000422	MYCN	4613	ChIP-seq//Microarray//qRT-PCR	27167114	Unspecified	PPP1R37
hsa-mir-491-5p	MIMAT0002807	LBX2-AS1	NA	CLIP-Seq	24297251	Unspecified	hsa-mir-29a-3p	MIMAT0000086	DNMT1	1786	ChIP-seq//Microarray//qRT-PCR//Western blot	23789939|26251039	Unspecified	ABCA1
hsa-mir-193b-3p	MIMAT0002819	LIMD1-AS1	NA	CLIP-Seq	24297251	Unspecified	hsa-mir-26a-5p	MIMAT0000082	EZH2	2146	ChIP//Chromatin immunoprecipitation//Immunoblot//Immunohistochemistry//Luciferase reporter assay//Microarray//qRT-PCR//Reporter assay//Western blot	18713946|20478051|21199804|20952513|21368858|21829663|18281287|23599767|28214878|25611389|26733151|26746204|26781064|26587974	Unspecified	CPNE3
hsa-mir-497-5p	MIMAT0002820	CERS6-AS1	NA	CLIP-Seq	24297251	Unspecified	hsa-mir-155-5p	MIMAT0000646	CEBPB	1051	Chip//ELISA//HITS-CLIP//Immunoblot//Immunocytochemistry//Immunofluorescence//Luciferase reporter assay//Microarray//Proteomics//pSILAC//qRT-PCR//QRTPCR//Western blot	18367535|19193853|20427544|18668040|21813606|19596814|19887047|23749759|23612310|22473208	Unspecified	RPL14
hsa-mir-497-5p	MIMAT0002820	IQCH-AS1	NA	CLIP-Seq	24297251	Unspecified	hsa-mir-20b-5p	MIMAT0001413	HIF1A	3091	ChIP//ELISA//HITS-CLIP//Luciferase reporter assay//qRT-PCR//Western blot	20232316|22473208|26793992|26612965	Unspecified	BLOC1S5
hsa-mir-497-5p	MIMAT0002820	LINC00707	NA	CLIP-Seq	24297251	Unspecified	hsa-mir-20b-5p	MIMAT0001413	STAT3	6774	ChIP//ELISA//HITS-CLIP//qRT-PCR//Western blot	20232316|22473208	Unspecified	CNOT1
hsa-mir-539-5p	MIMAT0003163	LINC00707	NA	CLIP-Seq	24297251	Unspecified	hsa-mir-19a-3p	MIMAT0000073	IL10	3586	ChIP//ELISA//qRT-PCR//Western blot	28386366	Unspecified	FUT11
hsa-mir-544a	MIMAT0003164	LINC00707	NA	CLIP-Seq	24297251	Unspecified	hsa-mir-206	MIMAT0000462	MET	4233	ChIP//FACS//Flow//Immunohistochemistry//Luciferase reporter assay//Northern blot//qRT-PCR//Western blot	19620785|19710019|20388878|26186594	Unspecified	VNN2
hsa-mir-599	MIMAT0003267	LINC00847	NA	CLIP-Seq	24297251	Unspecified	hsa-let-7d-5p	MIMAT0000065	HMGA2	8091	ChIP//HITS-CLIP//Luciferase reporter assay//PAR-CLIP//qRT-PCR//Western blot	17600087|20395557|17957144|23318420|20371350|21572407|26701625	Unspecified	NDN
hsa-mir-613	MIMAT0003281	LINC00707	NA	CLIP-Seq	24297251	Unspecified	hsa-mir-29b-3p	MIMAT0000100	SP1	6667	ChIP//Immunoblot//Luciferase reporter assay//Microarray//qRT-PCR//Western blot	19913496|20385359|19211935|22297492|23435408	Unspecified	SHMT1
hsa-mir-33b-5p	MIMAT0003301	LINC00665	NA	CLIP-Seq	24297251	Unspecified	hsa-mir-98-5p	MIMAT0000096	MYC	4609	ChIP//Luciferase reporter assay//Microarray//Northern blot//qRT-PCR//TRAP	19528081|17942906|19088304|24510096	Unspecified	PPP1R3B
hsa-mir-876-5p	MIMAT0004924	LINC00707	NA	CLIP-Seq	24297251	Unspecified	hsa-mir-98-5p	MIMAT0000096	E2F2	1870	ChIP//Luciferase reporter assay//Northern blot//qRT-PCR//Western blot	19528081	Unspecified	APEX2
hsa-mir-708-5p	MIMAT0004926	LINC00665	NA	CLIP-Seq	24297251	Unspecified	hsa-mir-130a-3p	MIMAT0000425	TNF	7124	ChIP//Luciferase reporter assay//qRT-PCR//Western blot//Western blotting	24885472|26045761|26435691	Unspecified	LRRC41
hsa-mir-1297	MIMAT0005886	DLGAP1-AS1	NA	CLIP-Seq	24297251	Unspecified	hsa-mir-155-5p	MIMAT0000646	FOS	2353	ChIP//Microarray//mRNA decay//qRT-PCR//Western blot	23807165|27513856	Unspecified	ECM2
hsa-mir-1297	MIMAT0005886	LINC00847	NA	CLIP-Seq	24297251	Unspecified	hsa-mir-107	MIMAT0000104	IL6	3569	Chromatin immunoprecipitation//Coimmunoprecipitation//Immunofluorescence microscopy//Luciferase reporter assay//qRT-PCR//Western blot	24429361	Unspecified	ARFGEF1
hsa-mir-3118	MIMAT0014980	LINC00665	NA	CLIP-Seq	24297251	Unspecified	hsa-mir-107	MIMAT0000104	JAK1	3716	Chromatin immunoprecipitation//Coimmunoprecipitation//Immunofluorescence microscopy//Luciferase reporter assay//qRT-PCR//Western blot	24429361	Unspecified	PHLDA1
hsa-mir-3139	MIMAT0015007	LINC00665	NA	CLIP-Seq	24297251	Unspecified	hsa-mir-15a-5p	MIMAT0000068	VEGFA	7422	Chromatin immunoprecipitation//ELISA//Flow//HITS-CLIP//Immunoblot//Immunohistochemistry//Luciferase reporter assay//Microarray//PAR-CLIP//qRT-PCR//Western blot	18320040|23104180|23233752|22473208|23592263|24398324|23446348|22012620|21572407|20371350|27322147|27916780	Unspecified	BIRC6
hsa-mir-3167	MIMAT0015042	LINC00707	NA	CLIP-Seq	24297251	Unspecified	hsa-mir-186-5p	MIMAT0000456	VEGFA	7422	Chromatin immunoprecipitation//Immunoblot//Immunohistochemistry//Luciferase reporter assay//Microarray//qRT-PCR	27322147	Unspecified	RHBDD2
hsa-mir-4458	MIMAT0018980	LINC00665	NA	CLIP-Seq	24297251	Unspecified	hsa-mir-145-5p	MIMAT0000437	HIF1A	3091	Chromatin immunoprecipitation//qRT-PCR	26196183	Unspecified	CBLC
hsa-mir-4465	MIMAT0018992	DLGAP1-AS1	NA	CLIP-Seq	24297251	Unspecified	hsa-let-7a-5p	MIMAT0000062	ACTB	60	CLASH	23622248	Unspecified	CLIC2
hsa-mir-4465	MIMAT0018992	LINC00847	NA	CLIP-Seq	24297251	Unspecified	hsa-let-7a-5p	MIMAT0000062	ACVR1B	91	CLASH	23622248	Unspecified	PNPLA6
hsa-mir-4500	MIMAT0019036	LINC00665	NA	CLIP-Seq	24297251	Unspecified	hsa-let-7a-5p	MIMAT0000062	ADSL	158	CLASH	23622248	Unspecified	CAPNS1
hsa-mir-3529-5p	MIMAT0019828	LINC00665	NA	CLIP-Seq	24297251	Unspecified	hsa-let-7a-5p	MIMAT0000062	AMPD2	271	CLASH	23622248	Unspecified	WIZ
hsa-mir-4735-3p	MIMAT0019861	LINC00622	NA	CLIP-Seq	24297251	Unspecified	hsa-let-7a-5p	MIMAT0000062	AOC2	314	CLASH	23622248	Unspecified	TMEM254
hsa-mir-203a	MIMAT0000264	DLGAP1-AS1	NA	CLIP-Seq	24297251	Unspecified	hsa-let-7a-5p	MIMAT0000062	ATP2A2	488	CLASH	23622248	Unspecified	ZDHHC9
hsa-mir-1	MIMAT0000416	LINC00707	NA	CLIP-Seq	24297251	Unspecified	hsa-let-7a-5p	MIMAT0000062	ATP2B1	490	CLASH	23622248	Unspecified	SNX33
hsa-mir-301b	MIMAT0004958	H19	283120	CLIP-Seq	24297251	Unspecified	hsa-let-7a-5p	MIMAT0000062	ALDH7A1	501	CLASH	23622248	Unspecified	SLC10A6
hsa-let-7c	MIMAT0000064	LINC00665	NA	CLIP-Seq	24297251	Unspecified	hsa-let-7a-5p	MIMAT0000062	ATP6V1B2	526	CLASH	23622248	Unspecified	RNF122
hsa-mir-152	MIMAT0000438	H19	283120	CLIP-Seq	24297251	Unspecified	hsa-let-7a-5p	MIMAT0000062	BCAT1	586	CLASH	23622248	Unspecified	KLF3
hsa-mir-134	MIMAT0000447	LINC00665	NA	CLIP-Seq	24297251	Unspecified	hsa-let-7a-5p	MIMAT0000062	BMPR1B	658	CLASH	23622248	Unspecified	ADO
hsa-mir-370	MIMAT0000722	H19	283120	CLIP-Seq	24297251	Unspecified	hsa-let-7a-5p	MIMAT0000062	BNIP3L	665	CLASH	23622248	Unspecified	NUP214
hsa-mir-519d	MIMAT0002853	H19	283120	CLIP-Seq	24297251	Unspecified	hsa-let-7a-5p	MIMAT0000062	CAMK2D	817	CLASH	23622248	Unspecified	ESCO1
hsa-mir-216b	MIMAT0004959	H19	283120	CLIP-Seq	24297251	Unspecified	hsa-let-7a-5p	MIMAT0000062	CCNG1	900	CLASH	23622248	Unspecified	COMMD9
hsa-mir-98	MIMAT0000096	LINC00665	NA	CLIP-Seq	24297251	Unspecified	hsa-let-7a-5p	MIMAT0000062	CDC25B	994	CLASH	23622248	Unspecified	BCKDHA
hsa-mir-203	MIMAT0000264	DLGAP1-AS1	NA	CLIP-Seq	24297251	Unspecified	hsa-let-7a-5p	MIMAT0000062	CFL2	1073	CLASH	23622248	Unspecified	PAPOLG
hsa-mir-376c	MIMAT0000720	LINC00707	NA	CLIP-Seq	24297251	Unspecified	hsa-let-7a-5p	MIMAT0000062	CS	1431	CLASH	23622248	Unspecified	THADA
hsa-let-7a	MIMAT0000062	LINC00665	NA	CLIP-Seq	24297251	Unspecified	hsa-let-7a-5p	MIMAT0000062	CSNK2A1	1457	CLASH	23622248	Unspecified	RNF2
hsa-let-7b	MIMAT0000063	LINC00665	NA	CLIP-Seq	24297251	Unspecified	hsa-let-7a-5p	MIMAT0000062	CD55	1604	CLASH	23622248	Unspecified	MFSD6
hsa-let-7d	MIMAT0000065	LINC00665	NA	CLIP-Seq	24297251	Unspecified	hsa-let-7a-5p	MIMAT0000062	DHX9	1660	CLASH	23622248	Unspecified	CMC4
hsa-let-7e	MIMAT0000066	LINC00665	NA	CLIP-Seq	24297251	Unspecified	hsa-let-7a-5p	MIMAT0000062	DSC3	1825	CLASH	23622248	Unspecified	TMEM127
hsa-let-7f	MIMAT0000067	LINC00665	NA	CLIP-Seq	24297251	Unspecified	hsa-let-7a-5p	MIMAT0000062	EEF2	1938	CLASH	23622248	Unspecified	NEIL2
hsa-mir-15a	MIMAT0000068	CERS6-AS1	NA	CLIP-Seq	24297251	Unspecified	hsa-let-7a-5p	MIMAT0000062	ERN1	2081	CLASH	23622248	Unspecified	CC2D2A
hsa-mir-15a	MIMAT0000068	IQCH-AS1	NA	CLIP-Seq	24297251	Unspecified	hsa-let-7a-5p	MIMAT0000062	F2R	2149	CLASH	23622248	Unspecified	ZNF574
hsa-mir-15a	MIMAT0000068	LINC00707	NA	CLIP-Seq	24297251	Unspecified	hsa-let-7a-5p	MIMAT0000062	BPTF	2186	CLASH	23622248	Unspecified	PLEKHA3
hsa-mir-16	MIMAT0000069	CERS6-AS1	NA	CLIP-Seq	24297251	Unspecified	hsa-let-7a-5p	MIMAT0000062	FARSA	2193	CLASH	23622248	Unspecified	RPL8
hsa-mir-16	MIMAT0000069	IQCH-AS1	NA	CLIP-Seq	24297251	Unspecified	hsa-let-7a-5p	MIMAT0000062	GLUL	2752	CLASH	23622248	Unspecified	ZNF440
hsa-mir-16	MIMAT0000069	LINC00707	NA	CLIP-Seq	24297251	Unspecified	hsa-let-7a-5p	MIMAT0000062	GP5	2814	CLASH	23622248	Unspecified	FAM124A
hsa-mir-17	MIMAT0000070	H19	283120	CLIP-Seq	24297251	Unspecified	hsa-let-7a-5p	MIMAT0000062	GPM6B	2824	CLASH	23622248	Unspecified	GSTM4
hsa-mir-18a	MIMAT0000072	H19	283120	CLIP-Seq	24297251	Unspecified	hsa-let-7a-5p	MIMAT0000062	GTF2I	2969	CLASH	23622248	Unspecified	MBOAT7
hsa-mir-18a	MIMAT0000072	LINC00622	NA	CLIP-Seq	24297251	Unspecified	hsa-let-7a-5p	MIMAT0000062	GTF3C1	2975	CLASH	23622248	Unspecified	THEM6
hsa-mir-19a	MIMAT0000073	H19	283120	CLIP-Seq	24297251	Unspecified	hsa-let-7a-5p	MIMAT0000062	H1F0	3005	CLASH	23622248	Unspecified	CTDSPL
hsa-mir-19b	MIMAT0000074	H19	283120	CLIP-Seq	24297251	Unspecified	hsa-let-7a-5p	MIMAT0000062	HIST1H1D	3007	CLASH	23622248	Unspecified	ELK1
hsa-mir-20a	MIMAT0000075	H19	283120	CLIP-Seq	24297251	Unspecified	hsa-let-7a-5p	MIMAT0000062	HMGN2	3151	CLASH	23622248	Unspecified	DLGAP4
hsa-mir-26a	MIMAT0000082	LINC00240	100133205	CLIP-Seq	24297251	Unspecified	hsa-let-7a-5p	MIMAT0000062	HOXA6	3203	CLASH	23622248	Unspecified	TIMM13
hsa-mir-26a	MIMAT0000082	DLGAP1-AS1	NA	CLIP-Seq	24297251	Unspecified	hsa-let-7a-5p	MIMAT0000062	HOXB4	3214	CLASH	23622248	Unspecified	ZNF581
hsa-mir-26a	MIMAT0000082	LINC00847	NA	CLIP-Seq	24297251	Unspecified	hsa-let-7a-5p	MIMAT0000062	HOXC4	3221	CLASH	23622248	Unspecified	FAM109B
hsa-mir-26b	MIMAT0000083	LINC00240	100133205	CLIP-Seq	24297251	Unspecified	hsa-let-7a-5p	MIMAT0000062	HSF2	3298	CLASH	23622248	Unspecified	FAM107A
hsa-mir-26b	MIMAT0000083	DLGAP1-AS1	NA	CLIP-Seq	24297251	Unspecified	hsa-let-7a-5p	MIMAT0000062	IARS	3376	CLASH	23622248	Unspecified	CCDC6
hsa-mir-26b	MIMAT0000083	LINC00847	NA	CLIP-Seq	24297251	Unspecified	hsa-let-7a-5p	MIMAT0000062	IVD	3712	CLASH	23622248	Unspecified	CYP20A1
hsa-mir-29a	MIMAT0000086	H19	283120	CLIP-Seq	24297251	Unspecified	hsa-let-7a-5p	MIMAT0000062	RPSA	3921	CLASH	23622248	Unspecified	WSB2
hsa-mir-30a	MIMAT0000087	LINC00707	NA	CLIP-Seq	24297251	Unspecified	hsa-let-7a-5p	MIMAT0000062	LMNA	4000	CLASH	23622248	Unspecified	PLXNC1
hsa-mir-33a	MIMAT0000091	LINC00665	NA	CLIP-Seq	24297251	Unspecified	hsa-let-7a-5p	MIMAT0000062	LTA4H	4048	CLASH	23622248	Unspecified	NFIA
hsa-mir-93	MIMAT0000093	H19	283120	CLIP-Seq	24297251	Unspecified	hsa-let-7a-5p	MIMAT0000062	MAP3K1	4214	CLASH	23622248	Unspecified	LPCAT3
hsa-mir-29b	MIMAT0000100	H19	283120	CLIP-Seq	24297251	Unspecified	hsa-let-7a-5p	MIMAT0000062	ATP6	4508	CLASH	23622248	Unspecified	AFTPH
hsa-mir-103a	MIMAT0000101	H19	283120	CLIP-Seq	24297251	Unspecified	hsa-let-7a-5p	MIMAT0000062	COX1	4512	CLASH	23622248	Unspecified	CCDC92
hsa-mir-103a	MIMAT0000101	LINC00707	NA	CLIP-Seq	24297251	Unspecified	hsa-let-7a-5p	MIMAT0000062	COX2	4513	CLASH	23622248	Unspecified	REXO1
hsa-mir-106a	MIMAT0000103	H19	283120	CLIP-Seq	24297251	Unspecified	hsa-let-7a-5p	MIMAT0000062	MTHFD1	4522	CLASH	23622248	Unspecified	PARP16
hsa-mir-196a	MIMAT0000226	H19	283120	CLIP-Seq	24297251	Unspecified	hsa-let-7a-5p	MIMAT0000062	ND1	4535	CLASH	23622248	Unspecified	GNAI2
hsa-mir-148a	MIMAT0000243	H19	283120	CLIP-Seq	24297251	Unspecified	hsa-let-7a-5p	MIMAT0000062	ND2	4536	CLASH	23622248	Unspecified	CARM1
hsa-mir-30c	MIMAT0000244	LINC00707	NA	CLIP-Seq	24297251	Unspecified	hsa-let-7a-5p	MIMAT0000062	ND5	4540	CLASH	23622248	Unspecified	SYVN1
hsa-mir-30d	MIMAT0000245	LINC00707	NA	CLIP-Seq	24297251	Unspecified	hsa-let-7a-5p	MIMAT0000062	MYO9A	4649	CLASH	23622248	Unspecified	STARD8
hsa-mir-7	MIMAT0000252	LINC00665	NA	CLIP-Seq	24297251	Unspecified	hsa-let-7a-5p	MIMAT0000062	NCBP1	4686	CLASH	23622248	Unspecified	FGFR3
hsa-mir-205	MIMAT0000266	LINC00707	NA	CLIP-Seq	24297251	Unspecified	hsa-let-7a-5p	MIMAT0000062	NDUFS2	4720	CLASH	23622248	Unspecified	SHC2
hsa-mir-224	MIMAT0000281	LINC00665	NA	CLIP-Seq	24297251	Unspecified	hsa-let-7a-5p	MIMAT0000062	NME4	4833	CLASH	23622248	Unspecified	TTYH1
hsa-let-7g	MIMAT0000414	LINC00665	NA	CLIP-Seq	24297251	Unspecified	hsa-let-7a-5p	MIMAT0000062	NPC1	4864	CLASH	23622248	Unspecified	FAM102B
hsa-let-7i	MIMAT0000415	LINC00665	NA	CLIP-Seq	24297251	Unspecified	hsa-let-7a-5p	MIMAT0000062	NPTX1	4884	CLASH	23622248	Unspecified	RBM38
hsa-mir-15b	MIMAT0000417	CERS6-AS1	NA	CLIP-Seq	24297251	Unspecified	hsa-let-7a-5p	MIMAT0000062	PEX14	5195	CLASH	23622248	Unspecified	EIF3L
hsa-mir-15b	MIMAT0000417	IQCH-AS1	NA	CLIP-Seq	24297251	Unspecified	hsa-let-7a-5p	MIMAT0000062	PIK3R1	5295	CLASH	23622248	Unspecified	CLPB
hsa-mir-15b	MIMAT0000417	LINC00707	NA	CLIP-Seq	24297251	Unspecified	hsa-let-7a-5p	MIMAT0000062	PLOD1	5351	CLASH	23622248	Unspecified	ADPRH
hsa-mir-30b	MIMAT0000420	LINC00707	NA	CLIP-Seq	24297251	Unspecified	hsa-let-7a-5p	MIMAT0000062	POU3F2	5454	CLASH	23622248	Unspecified	UBE2D4
hsa-mir-124	MIMAT0000422	LINC00240	100133205	CLIP-Seq	24297251	Unspecified	hsa-let-7a-5p	MIMAT0000062	MAPK11	5600	CLASH	23622248	Unspecified	NOVA1
hsa-mir-130a	MIMAT0000425	H19	283120	CLIP-Seq	24297251	Unspecified	hsa-let-7a-5p	MIMAT0000062	PSMA2	5683	CLASH	23622248	Unspecified	RHOQ
hsa-mir-138	MIMAT0000430	H19	283120	CLIP-Seq	24297251	Unspecified	hsa-let-7a-5p	MIMAT0000062	RAB13	5872	CLASH	23622248	Unspecified	RPL29
hsa-mir-138	MIMAT0000430	LINC00665	NA	CLIP-Seq	24297251	Unspecified	hsa-let-7a-5p	MIMAT0000062	RAD21	5885	CLASH	23622248	Unspecified	PQLC3
hsa-mir-145	MIMAT0000437	IQCH-AS1	NA	CLIP-Seq	24297251	Unspecified	hsa-let-7a-5p	MIMAT0000062	RANBP2	5903	CLASH	23622248	Unspecified	ADCK2
hsa-mir-145	MIMAT0000437	LINC00707	NA	CLIP-Seq	24297251	Unspecified	hsa-let-7a-5p	MIMAT0000062	RPL4	6124	CLASH	23622248	Unspecified	ATAT1
hsa-mir-9	MIMAT0000441	LINC00665	NA	CLIP-Seq	24297251	Unspecified	hsa-let-7a-5p	MIMAT0000062	RPL9	6133	CLASH	23622248	Unspecified	SLC35D2
hsa-mir-149	MIMAT0000450	DLGAP1-AS1	NA	CLIP-Seq	24297251	Unspecified	hsa-let-7a-5p	MIMAT0000062	RPL30	6156	CLASH	23622248	Unspecified	CENPP
hsa-mir-186	MIMAT0000456	LINC00665	NA	CLIP-Seq	24297251	Unspecified	hsa-let-7a-5p	MIMAT0000062	RPL35A	6165	CLASH	23622248	Unspecified	PKP1
hsa-mir-194	MIMAT0000460	H19	283120	CLIP-Seq	24297251	Unspecified	hsa-let-7a-5p	MIMAT0000062	RPS3A	6189	CLASH	23622248	Unspecified	TTLL4
hsa-mir-195	MIMAT0000461	CERS6-AS1	NA	CLIP-Seq	24297251	Unspecified	hsa-let-7a-5p	MIMAT0000062	RPS4X	6191	CLASH	23622248	Unspecified	SWT1
hsa-mir-195	MIMAT0000461	IQCH-AS1	NA	CLIP-Seq	24297251	Unspecified	hsa-let-7a-5p	MIMAT0000062	RPS10	6204	CLASH	23622248	Unspecified	CAD
hsa-mir-195	MIMAT0000461	LINC00707	NA	CLIP-Seq	24297251	Unspecified	hsa-let-7a-5p	MIMAT0000062	RPS13	6207	CLASH	23622248	Unspecified	TMEM97
hsa-mir-155	MIMAT0000646	LINC00240	100133205	CLIP-Seq	24297251	Unspecified	hsa-let-7a-5p	MIMAT0000062	RPS15A	6210	CLASH	23622248	Unspecified	PTPN23
hsa-mir-106b	MIMAT0000680	H19	283120	CLIP-Seq	24297251	Unspecified	hsa-let-7a-5p	MIMAT0000062	RPS24	6229	CLASH	23622248	Unspecified	PCIF1
hsa-mir-29c	MIMAT0000681	H19	283120	CLIP-Seq	24297251	Unspecified	hsa-let-7a-5p	MIMAT0000062	SRSF2	6427	CLASH	23622248	Unspecified	CRYL1
hsa-mir-301a	MIMAT0000688	H19	283120	CLIP-Seq	24297251	Unspecified	hsa-let-7a-5p	MIMAT0000062	SFSWAP	6433	CLASH	23622248	Unspecified	KIN
hsa-mir-130b	MIMAT0000691	H19	283120	CLIP-Seq	24297251	Unspecified	hsa-let-7a-5p	MIMAT0000062	SHMT2	6472	CLASH	23622248	Unspecified	TRIM29
hsa-mir-30e	MIMAT0000692	LINC00707	NA	CLIP-Seq	24297251	Unspecified	hsa-let-7a-5p	MIMAT0000062	SNRPC	6631	CLASH	23622248	Unspecified	ST5
hsa-mir-379	MIMAT0000733	LINC00665	NA	CLIP-Seq	24297251	Unspecified	hsa-let-7a-5p	MIMAT0000062	SNX2	6643	CLASH	23622248	Unspecified	CTDSP1
hsa-mir-382	MIMAT0000737	LINC00707	NA	CLIP-Seq	24297251	Unspecified	hsa-let-7a-5p	MIMAT0000062	SP1	6667	CLASH	23622248	Unspecified	LZTFL1
hsa-mir-148b	MIMAT0000759	H19	283120	CLIP-Seq	24297251	Unspecified	hsa-let-7a-5p	MIMAT0000062	SPTBN1	6711	CLASH	23622248	Unspecified	PLEKHO2
hsa-mir-196b	MIMAT0001080	H19	283120	CLIP-Seq	24297251	Unspecified	hsa-let-7a-5p	MIMAT0000062	TAF5	6877	CLASH	23622248	Unspecified	ZBTB45
hsa-mir-424	MIMAT0001341	CERS6-AS1	NA	CLIP-Seq	24297251	Unspecified	hsa-let-7a-5p	MIMAT0000062	TARS	6897	CLASH	23622248	Unspecified	DGAT1
hsa-mir-424	MIMAT0001341	IQCH-AS1	NA	CLIP-Seq	24297251	Unspecified	hsa-let-7a-5p	MIMAT0000062	TRIO	7204	CLASH	23622248	Unspecified	GPX7
hsa-mir-424	MIMAT0001341	LINC00707	NA	CLIP-Seq	24297251	Unspecified	hsa-let-7a-5p	MIMAT0000062	VAV2	7410	CLASH	23622248	Unspecified	TIAM2
hsa-mir-18b	MIMAT0001412	H19	283120	CLIP-Seq	24297251	Unspecified	hsa-let-7a-5p	MIMAT0000062	CNBP	7555	CLASH	23622248	Unspecified	FBXO42
hsa-mir-18b	MIMAT0001412	LINC00622	NA	CLIP-Seq	24297251	Unspecified	hsa-let-7a-5p	MIMAT0000062	PTP4A1	7803	CLASH	23622248	Unspecified	TG
hsa-mir-20b	MIMAT0001413	H19	283120	CLIP-Seq	24297251	Unspecified	hsa-let-7a-5p	MIMAT0000062	AKAP17A	8227	CLASH	23622248	Unspecified	DSC2
hsa-mir-193b	MIMAT0002819	H19	283120	CLIP-Seq	24297251	Unspecified	hsa-let-7a-5p	MIMAT0000062	TRRAP	8295	CLASH	23622248	Unspecified	ABCB6
hsa-mir-193b	MIMAT0002819	LIMD1-AS1	NA	CLIP-Seq	24297251	Unspecified	hsa-let-7a-5p	MIMAT0000062	CDC7	8317	CLASH	23622248	Unspecified	DOCK10
hsa-mir-497	MIMAT0002820	CERS6-AS1	NA	CLIP-Seq	24297251	Unspecified	hsa-let-7a-5p	MIMAT0000062	HIST2H2BE	8349	CLASH	23622248	Unspecified	IQCK
hsa-mir-497	MIMAT0002820	IQCH-AS1	NA	CLIP-Seq	24297251	Unspecified	hsa-let-7a-5p	MIMAT0000062	HIST1H4D	8360	CLASH	23622248	Unspecified	PCED1B
hsa-mir-497	MIMAT0002820	LINC00707	NA	CLIP-Seq	24297251	Unspecified	hsa-let-7a-5p	MIMAT0000062	DEGS1	8560	CLASH	23622248	Unspecified	FAM35BP
hsa-mir-506	MIMAT0002878	LINC00240	100133205	CLIP-Seq	24297251	Unspecified	hsa-let-7a-5p	MIMAT0000062	EIF3C	8663	CLASH	23622248	Unspecified	NOA1
hsa-mir-539	MIMAT0003163	LINC00707	NA	CLIP-Seq	24297251	Unspecified	hsa-let-7a-5p	MIMAT0000062	GBF1	8729	CLASH	23622248	Unspecified	F5
hsa-mir-544	MIMAT0003164	LINC00707	NA	CLIP-Seq	24297251	Unspecified	hsa-let-7a-5p	MIMAT0000062	RIOK3	8780	CLASH	23622248	Unspecified	NMRK1
hsa-mir-33b	MIMAT0003301	LINC00665	NA	CLIP-Seq	24297251	Unspecified	hsa-let-7a-5p	MIMAT0000062	DDX18	8886	CLASH	23622248	Unspecified	MED16
hsa-mir-454	MIMAT0003885	H19	283120	CLIP-Seq	24297251	Unspecified	hsa-let-7a-5p	MIMAT0000062	MCM3AP	8888	CLASH	23622248	Unspecified	MVP
hsa-mir-708	MIMAT0004926	LINC00665	NA	CLIP-Seq	24297251	Unspecified	hsa-let-7a-5p	MIMAT0000062	BAZ1B	9031	CLASH	23622248	Unspecified	CSGALNACT1
hsa-mir-3529	MIMAT0019828	LINC00665	NA	CLIP-Seq	24297251	Unspecified	hsa-let-7a-5p	MIMAT0000062	USP14	9097	CLASH	23622248	Unspecified	ARHGAP15
hsa-mir-103	MIMAT0000101	H19	283120	CLIP-Seq	24297251	Unspecified	hsa-let-7a-5p	MIMAT0000062	CNOT9	9125	CLASH	23622248	Unspecified	ESRP2
hsa-mir-103	MIMAT0000101	LINC00707	NA	CLIP-Seq	24297251	Unspecified	hsa-let-7a-5p	MIMAT0000062	CCNB2	9133	CLASH	23622248	Unspecified	MPV17
							hsa-let-7a-5p	MIMAT0000062	CTDP1	9150	CLASH	23622248	Unspecified	FRRS1
							hsa-let-7a-5p	MIMAT0000062	ZMYM3	9203	CLASH	23622248	Unspecified	LRP4
							hsa-let-7a-5p	MIMAT0000062	NOLC1	9221	CLASH	23622248	Unspecified	ZNF687
							hsa-let-7a-5p	MIMAT0000062	WDR46	9277	CLASH	23622248	Unspecified	SNX15
							hsa-let-7a-5p	MIMAT0000062	GTF3C5	9328	CLASH	23622248	Unspecified	SIPA1
							hsa-let-7a-5p	MIMAT0000062	QKI	9444	CLASH	23622248	Unspecified	NUDT8
							hsa-let-7a-5p	MIMAT0000062	ITM2B	9445	CLASH	23622248	Unspecified	DCAKD
							hsa-let-7a-5p	MIMAT0000062	GGPS1	9453	CLASH	23622248	Unspecified	KMT2B
							hsa-let-7a-5p	MIMAT0000062	PDE4DIP	9659	CLASH	23622248	Unspecified	H1FX
							hsa-let-7a-5p	MIMAT0000062	VGLL4	9686	CLASH	23622248	Unspecified	RGMA
							hsa-let-7a-5p	MIMAT0000062	UBE3C	9690	CLASH	23622248	Unspecified	ITM2B
							hsa-let-7a-5p	MIMAT0000062	NUP58	9818	CLASH	23622248	Unspecified	TMEM179B
							hsa-let-7a-5p	MIMAT0000062	DNAJC6	9829	CLASH	23622248	Unspecified	NID2
							hsa-let-7a-5p	MIMAT0000062	SMG7	9887	CLASH	23622248	Unspecified	ID4
							hsa-let-7a-5p	MIMAT0000062	UBAP2L	9898	CLASH	23622248	Unspecified	RPL36
							hsa-let-7a-5p	MIMAT0000062	HDAC5	10014	CLASH	23622248	Unspecified	USP34
							hsa-let-7a-5p	MIMAT0000062	BCL2L11	10018	CLASH	23622248	Unspecified	KDSR
							hsa-let-7a-5p	MIMAT0000062	HUWE1	10075	CLASH	23622248	Unspecified	SH3BGRL3
							hsa-let-7a-5p	MIMAT0000062	TSPAN3	10099	CLASH	23622248	Unspecified	ASB13
							hsa-let-7a-5p	MIMAT0000062	PREB	10113	CLASH	23622248	Unspecified	NR4A2
							hsa-let-7a-5p	MIMAT0000062	RBM6	10180	CLASH	23622248	Unspecified	ADGRE5
							hsa-let-7a-5p	MIMAT0000062	LHFPL2	10184	CLASH	23622248	Unspecified	IRF2BPL
							hsa-let-7a-5p	MIMAT0000062	SF3A1	10291	CLASH	23622248	Unspecified	NOL9
							hsa-let-7a-5p	MIMAT0000062	IPO7	10527	CLASH	23622248	Unspecified	PTPN18
							hsa-let-7a-5p	MIMAT0000062	NEU3	10825	CLASH	23622248	Unspecified	BCORL1
							hsa-let-7a-5p	MIMAT0000062	TCERG1	10915	CLASH	23622248	Unspecified	MOB3A
							hsa-let-7a-5p	MIMAT0000062	PNRC1	10957	CLASH	23622248	Unspecified	SH3BP1
							hsa-let-7a-5p	MIMAT0000062	ASCC3	10973	CLASH	23622248	Unspecified	SIRPB2
							hsa-let-7a-5p	MIMAT0000062	GCN1	10985	CLASH	23622248	Unspecified	KAT2B
							hsa-let-7a-5p	MIMAT0000062	LILRB4	11006	CLASH	23622248	Unspecified	CAPN3
							hsa-let-7a-5p	MIMAT0000062	WWP2	11060	CLASH	23622248	Unspecified	GRTP1
							hsa-let-7a-5p	MIMAT0000062	CNTRL	11064	CLASH	23622248	Unspecified	POU3F1
							hsa-let-7a-5p	MIMAT0000062	HNRNPUL1	11100	CLASH	23622248	Unspecified	TRAPPC9
							hsa-let-7a-5p	MIMAT0000062	NUDT4	11163	CLASH	23622248	Unspecified	FMO4
							hsa-let-7a-5p	MIMAT0000062	NUDT5	11164	CLASH	23622248	Unspecified	SPRY4
							hsa-let-7a-5p	MIMAT0000062	BAZ2A	11176	CLASH	23622248	Unspecified	CIC
							hsa-let-7a-5p	MIMAT0000062	WDR6	11180	CLASH	23622248	Unspecified	TPRG1
							hsa-let-7a-5p	MIMAT0000062	ATXN2L	11273	CLASH	23622248	Unspecified	ACP6
							hsa-let-7a-5p	MIMAT0000062	GPN1	11321	CLASH	23622248	Unspecified	MYO1F
							hsa-let-7a-5p	MIMAT0000062	NID2	22795	CLASH	23622248	Unspecified	FAM222B
							hsa-let-7a-5p	MIMAT0000062	COPZ1	22818	CLASH	23622248	Unspecified	CAMSAP3
							hsa-let-7a-5p	MIMAT0000062	FOXJ3	22887	CLASH	23622248	Unspecified	HIVEP1
							hsa-let-7a-5p	MIMAT0000062	UBOX5	22888	CLASH	23622248	Unspecified	TMEM201
							hsa-let-7a-5p	MIMAT0000062	CAND2	23066	CLASH	23622248	Unspecified	LHPP
							hsa-let-7a-5p	MIMAT0000062	EXPH5	23086	CLASH	23622248	Unspecified	ZFAND4
							hsa-let-7a-5p	MIMAT0000062	TAB2	23118	CLASH	23622248	Unspecified	NFIX
							hsa-let-7a-5p	MIMAT0000062	KDM6B	23135	CLASH	23622248	Unspecified	CYTIP
							hsa-let-7a-5p	MIMAT0000062	SEL1L3	23231	CLASH	23622248	Unspecified	WDTC1
							hsa-let-7a-5p	MIMAT0000062	ZNF629	23361	CLASH	23622248	Unspecified	FTO
							hsa-let-7a-5p	MIMAT0000062	LARP1	23367	CLASH	23622248	Unspecified	CHPT1
							hsa-let-7a-5p	MIMAT0000062	MED13L	23389	CLASH	23622248	Unspecified	ZNF43
							hsa-let-7a-5p	MIMAT0000062	PIGN	23556	CLASH	23622248	Unspecified	FOXO1
							hsa-let-7a-5p	MIMAT0000062	CARHSP1	23589	CLASH	23622248	Unspecified	PPP1R11
							hsa-let-7a-5p	MIMAT0000062	CD2AP	23607	CLASH	23622248	Unspecified	SEMA4B
							hsa-let-7a-5p	MIMAT0000062	KPNA6	23633	CLASH	23622248	Unspecified	FAM76A
							hsa-let-7a-5p	MIMAT0000062	FKBP8	23770	CLASH	23622248	Unspecified	MAP1S
							hsa-let-7a-5p	MIMAT0000062	NIPBL	25836	CLASH	23622248	Unspecified	ABHD14B
							hsa-let-7a-5p	MIMAT0000062	NDUFAF3	25915	CLASH	23622248	Unspecified	SOX12
							hsa-let-7a-5p	MIMAT0000062	GORASP2	26003	CLASH	23622248	Unspecified	DTNB
							hsa-let-7a-5p	MIMAT0000062	ANKRD17	26057	CLASH	23622248	Unspecified	TRPV2
							hsa-let-7a-5p	MIMAT0000062	WIPI2	26100	CLASH	23622248	Unspecified	MED12
							hsa-let-7a-5p	MIMAT0000062	ACAD8	27034	CLASH	23622248	Unspecified	VCAN
							hsa-let-7a-5p	MIMAT0000062	TAF5L	27097	CLASH	23622248	Unspecified	FBRS
							hsa-let-7a-5p	MIMAT0000062	PALD1	27143	CLASH	23622248	Unspecified	MPND
							hsa-let-7a-5p	MIMAT0000062	AGO2	27161	CLASH	23622248	Unspecified	AKNA
							hsa-let-7a-5p	MIMAT0000062	SESN1	27244	CLASH	23622248	Unspecified	TMEM51
							hsa-let-7a-5p	MIMAT0000062	SMPDL3B	27293	CLASH	23622248	Unspecified	SLC35F6
							hsa-let-7a-5p	MIMAT0000062	MRPL15	29088	CLASH	23622248	Unspecified	HTRA3
							hsa-let-7a-5p	MIMAT0000062	TMX2	51075	CLASH	23622248	Unspecified	ZMIZ1
							hsa-let-7a-5p	MIMAT0000062	MRPS2	51116	CLASH	23622248	Unspecified	DUSP2
							hsa-let-7a-5p	MIMAT0000062	DPH5	51611	CLASH	23622248	Unspecified	CDK2
							hsa-let-7a-5p	MIMAT0000062	TAF9B	51616	CLASH	23622248	Unspecified	RAB31
							hsa-let-7a-5p	MIMAT0000062	BTBD1	53339	CLASH	23622248	Unspecified	PLLP
							hsa-let-7a-5p	MIMAT0000062	PAQR5	54852	CLASH	23622248	Unspecified	SAMD1
							hsa-let-7a-5p	MIMAT0000062	BCOR	54880	CLASH	23622248	Unspecified	LAMB2
							hsa-let-7a-5p	MIMAT0000062	TTC22	55001	CLASH	23622248	Unspecified	EIF3C
							hsa-let-7a-5p	MIMAT0000062	SAMD4B	55095	CLASH	23622248	Unspecified	CRTAP
							hsa-let-7a-5p	MIMAT0000062	BSDC1	55108	CLASH	23622248	Unspecified	HS1BP3
							hsa-let-7a-5p	MIMAT0000062	UBA6	55236	CLASH	23622248	Unspecified	DYM
							hsa-let-7a-5p	MIMAT0000062	TMEM39A	55254	CLASH	23622248	Unspecified	ATN1
							hsa-let-7a-5p	MIMAT0000062	SLC35C1	55343	CLASH	23622248	Unspecified	DUSP7
							hsa-let-7a-5p	MIMAT0000062	NDUFAF7	55471	CLASH	23622248	Unspecified	KRT6B
							hsa-let-7a-5p	MIMAT0000062	UBE2Q1	55585	CLASH	23622248	Unspecified	JAZF1
							hsa-let-7a-5p	MIMAT0000062	G2E3	55632	CLASH	23622248	Unspecified	PPP2R5A
							hsa-let-7a-5p	MIMAT0000062	UBAP2	55833	CLASH	23622248	Unspecified	RASGRP3
							hsa-let-7a-5p	MIMAT0000062	TMEM165	55858	CLASH	23622248	Unspecified	RNPEPL1
							hsa-let-7a-5p	MIMAT0000062	MTFR1L	56181	CLASH	23622248	Unspecified	FARP1
							hsa-let-7a-5p	MIMAT0000062	MEPCE	56257	CLASH	23622248	Unspecified	KLF5
							hsa-let-7a-5p	MIMAT0000062	C1GALT1	56913	CLASH	23622248	Unspecified	IGSF8
							hsa-let-7a-5p	MIMAT0000062	INTS12	57117	CLASH	23622248	Unspecified	RAPGEF4
							hsa-let-7a-5p	MIMAT0000062	PHTF2	57157	CLASH	23622248	Unspecified	ZFP36
							hsa-let-7a-5p	MIMAT0000062	KIAA1147	57189	CLASH	23622248	Unspecified	HSD17B14
							hsa-let-7a-5p	MIMAT0000062	MRS2	57380	CLASH	23622248	Unspecified	MCUR1
							hsa-let-7a-5p	MIMAT0000062	BIRC6	57448	CLASH	23622248	Unspecified	TESK1
							hsa-let-7a-5p	MIMAT0000062	MIB1	57534	CLASH	23622248	Unspecified	GPR143
							hsa-let-7a-5p	MIMAT0000062	ARRDC3	57561	CLASH	23622248	Unspecified	DUSP18
							hsa-let-7a-5p	MIMAT0000062	SNX6	58533	CLASH	23622248	Unspecified	SNX29
							hsa-let-7a-5p	MIMAT0000062	NAA35	60560	CLASH	23622248	Unspecified	FAM117B
							hsa-let-7a-5p	MIMAT0000062	PCIF1	63935	CLASH	23622248	Unspecified	TAF4B
							hsa-let-7a-5p	MIMAT0000062	S100PBP	64766	CLASH	23622248	Unspecified	ETS2
							hsa-let-7a-5p	MIMAT0000062	AIDA	64853	CLASH	23622248	Unspecified	NPAS2
							hsa-let-7a-5p	MIMAT0000062	SPATS2	65244	CLASH	23622248	Unspecified	SPATA6
							hsa-let-7a-5p	MIMAT0000062	DYNC2H1	79659	CLASH	23622248	Unspecified	FOXP4
							hsa-let-7a-5p	MIMAT0000062	TTC26	79989	CLASH	23622248	Unspecified	SNAI2
							hsa-let-7a-5p	MIMAT0000062	PTGES2	80142	CLASH	23622248	Unspecified	NFIC
							hsa-let-7a-5p	MIMAT0000062	ORAI2	80228	CLASH	23622248	Unspecified	LONRF1
							hsa-let-7a-5p	MIMAT0000062	CD276	80381	CLASH	23622248	Unspecified	PTPRG
							hsa-let-7a-5p	MIMAT0000062	SETD7	80854	CLASH	23622248	Unspecified	LAMA4
							hsa-let-7a-5p	MIMAT0000062	ILKAP	80895	CLASH	23622248	Unspecified	HEBP2
							hsa-let-7a-5p	MIMAT0000062	CLPB	81570	CLASH	23622248	Unspecified	FAM102A
							hsa-let-7a-5p	MIMAT0000062	SESN2	83667	CLASH	23622248	Unspecified	NENF
							hsa-let-7a-5p	MIMAT0000062	TRAF7	84231	CLASH	23622248	Unspecified	RTTN
							hsa-let-7a-5p	MIMAT0000062	ZCCHC9	84240	CLASH	23622248	Unspecified	GM2A
							hsa-let-7a-5p	MIMAT0000062	PHF6	84295	CLASH	23622248	Unspecified	DUSP6
							hsa-let-7a-5p	MIMAT0000062	SYVN1	84447	CLASH	23622248	Unspecified	ERBB3
							hsa-let-7a-5p	MIMAT0000062	JPH4	84502	CLASH	23622248	Unspecified	ZNF395
							hsa-let-7a-5p	MIMAT0000062	BUD13	84811	CLASH	23622248	Unspecified	RILPL1
							hsa-let-7a-5p	MIMAT0000062	NFATC2IP	84901	CLASH	23622248	Unspecified	PCCA
							hsa-let-7a-5p	MIMAT0000062	UTP4	84916	CLASH	23622248	Unspecified	RASGRF1
							hsa-let-7a-5p	MIMAT0000062	ATG4C	84938	CLASH	23622248	Unspecified	C3orf58
							hsa-let-7a-5p	MIMAT0000062	COX14	84987	CLASH	23622248	Unspecified	ZEB2
							hsa-let-7a-5p	MIMAT0000062	TMEM241	85019	CLASH	23622248	Unspecified	PRRG4
							hsa-let-7a-5p	MIMAT0000062	REPS1	85021	CLASH	23622248	Unspecified	2020-03-09
							hsa-let-7a-5p	MIMAT0000062	ARRDC1-AS1	85026	CLASH	23622248	Unspecified	TCF4
							hsa-let-7a-5p	MIMAT0000062	TRIM5	85363	CLASH	23622248	Unspecified	PHYH
							hsa-let-7a-5p	MIMAT0000062	UNK	85451	CLASH	23622248	Unspecified	LIX1L
							hsa-let-7a-5p	MIMAT0000062	OTULIN	90268	CLASH	23622248	Unspecified	ERF
							hsa-let-7a-5p	MIMAT0000062	GADD45GIP1	90480	CLASH	23622248	Unspecified	TUBB4A
							hsa-let-7a-5p	MIMAT0000062	ANGEL2	90806	CLASH	23622248	Unspecified	SCIMP
							hsa-let-7a-5p	MIMAT0000062	DHX57	90957	CLASH	23622248	Unspecified	CKMT1A
							hsa-let-7a-5p	MIMAT0000062	PAXBP1	94104	CLASH	23622248	Unspecified	ENTPD1
							hsa-let-7a-5p	MIMAT0000062	FNIP1	96459	CLASH	23622248	Unspecified	POLRMT
							hsa-let-7a-5p	MIMAT0000062	SLC35A4	113829	CLASH	23622248	Unspecified	MIDN
							hsa-let-7a-5p	MIMAT0000062	LRRC42	115353	CLASH	23622248	Unspecified	ZNRF2
							hsa-let-7a-5p	MIMAT0000062	CYP2R1	120227	CLASH	23622248	Unspecified	RHOB
							hsa-let-7a-5p	MIMAT0000062	ZC3H18	124245	CLASH	23622248	Unspecified	NDRG2
							hsa-let-7a-5p	MIMAT0000062	RAVER1	125950	CLASH	23622248	Unspecified	OTUD1
							hsa-let-7a-5p	MIMAT0000062	LIX1L	128077	CLASH	23622248	Unspecified	GIT1
							hsa-let-7a-5p	MIMAT0000062	CRYBG3	131544	CLASH	23622248	Unspecified	ZNF185
							hsa-let-7a-5p	MIMAT0000062	METTL6	131965	CLASH	23622248	Unspecified	ZNF14
							hsa-let-7a-5p	MIMAT0000062	SYNPR	132204	CLASH	23622248	Unspecified	SAMD10
							hsa-let-7a-5p	MIMAT0000062	C2CD4A	145741	CLASH	23622248	Unspecified	FZD10
							hsa-let-7a-5p	MIMAT0000062	ZNF555	148254	CLASH	23622248	Unspecified	MAZ
							hsa-let-7a-5p	MIMAT0000062	SIK1	150094	CLASH	23622248	Unspecified	COL4A5
							hsa-let-7a-5p	MIMAT0000062	ARL6IP6	151188	CLASH	23622248	Unspecified	COL7A1
							hsa-let-7a-5p	MIMAT0000062	UPP2	151531	CLASH	23622248	Unspecified	IGFLR1
							hsa-let-7a-5p	MIMAT0000062	BMT2	154743	CLASH	23622248	Unspecified	BCL2L10
							hsa-let-7a-5p	MIMAT0000062	ZNF746	155061	CLASH	23622248	Unspecified	CADPS2
							hsa-let-7a-5p	MIMAT0000062	KIAA2026	158358	CLASH	23622248	Unspecified	RNF144B
							hsa-let-7a-5p	MIMAT0000062	TMEM64	169200	CLASH	23622248	Unspecified	LYVE1
							hsa-let-7a-5p	MIMAT0000062	ANO6	196527	CLASH	23622248	Unspecified	AKR1C3
							hsa-let-7a-5p	MIMAT0000062	FAM13C	220965	CLASH	23622248	Unspecified	SLC9A1
							hsa-let-7a-5p	MIMAT0000062	SKA3	221150	CLASH	23622248	Unspecified	OSBP2
							hsa-let-7a-5p	MIMAT0000062	JAZF1	221895	CLASH	23622248	Unspecified	EYA2
							hsa-let-7a-5p	MIMAT0000062	ASPM	259266	CLASH	23622248	Unspecified	MARCKS
							hsa-let-7a-5p	MIMAT0000062	B4GALNT3	283358	CLASH	23622248	Unspecified	LSR
							hsa-let-7a-5p	MIMAT0000062	CEP170B	283638	CLASH	23622248	Unspecified	PITPNC1
							hsa-let-7a-5p	MIMAT0000062	FAM171A2	284069	CLASH	23622248	Unspecified	FBXL5
							hsa-let-7a-5p	MIMAT0000062	KCTD1	284252	CLASH	23622248	Unspecified	PRR12
							hsa-let-7a-5p	MIMAT0000062	ZNF780A	284323	CLASH	23622248	Unspecified	CCDC102A
							hsa-let-7a-5p	MIMAT0000062	KRTAP19-1	337882	CLASH	23622248	Unspecified	PLEK2
							hsa-let-7a-5p	MIMAT0000062	ZNF260	339324	CLASH	23622248	Unspecified	ARMCX2
							hsa-let-7a-5p	MIMAT0000062	HIST2H2BF	440689	CLASH	23622248	Unspecified	CDT1
							hsa-let-7a-5p	MIMAT0000062	LRRC37A2	474170	CLASH	23622248	Unspecified	RRAGD
							hsa-let-7a-5p	MIMAT0000062	RBMXL1	494115	CLASH	23622248	Unspecified	NFIB
							hsa-let-7b-5p	MIMAT0000063	ABCF1	23	CLASH	23622248	Unspecified	PAQR8
							hsa-let-7b-5p	MIMAT0000063	ABL1	25	CLASH	23622248	Unspecified	EPHB4
							hsa-let-7b-5p	MIMAT0000063	ASIC1	41	CLASH	23622248	Unspecified	ARL8A
							hsa-let-7b-5p	MIMAT0000063	ACTB	60	CLASH	23622248	Unspecified	MAGEA9B
							hsa-let-7b-5p	MIMAT0000063	ACTN4	81	CLASH	23622248	Unspecified	SULF1
							hsa-let-7b-5p	MIMAT0000063	ADCY1	107	CLASH	23622248	Unspecified	ARAP2
							hsa-let-7b-5p	MIMAT0000063	JAG1	182	CLASH	23622248	Unspecified	NR4A1
							hsa-let-7b-5p	MIMAT0000063	AMPH	273	CLASH	23622248	Unspecified	TMEM88
							hsa-let-7b-5p	MIMAT0000063	SLC25A4	291	CLASH	23622248	Unspecified	GALM
							hsa-let-7b-5p	MIMAT0000063	BIRC5	332	CLASH	23622248	Unspecified	PLEKHB1
							hsa-let-7b-5p	MIMAT0000063	AR	367	CLASH	23622248	Unspecified	BEND5
							hsa-let-7b-5p	MIMAT0000063	ASNA1	439	CLASH	23622248	Unspecified	LRFN3
							hsa-let-7b-5p	MIMAT0000063	ASPA	443	CLASH	23622248	Unspecified	RNASET2
							hsa-let-7b-5p	MIMAT0000063	ATOX1	475	CLASH	23622248	Unspecified	DIAPH2
							hsa-let-7b-5p	MIMAT0000063	ATP1A1	476	CLASH	23622248	Unspecified	HEYL
							hsa-let-7b-5p	MIMAT0000063	ALDH7A1	501	CLASH	23622248	Unspecified	CDH3
							hsa-let-7b-5p	MIMAT0000063	AUP1	550	CLASH	23622248	Unspecified	FAM89B
							hsa-let-7b-5p	MIMAT0000063	BCAT1	586	CLASH	23622248	Unspecified	C1orf21
							hsa-let-7b-5p	MIMAT0000063	BFSP1	631	CLASH	23622248	Unspecified	TPP1
							hsa-let-7b-5p	MIMAT0000063	BMP7	655	CLASH	23622248	Unspecified	ASCL2
							hsa-let-7b-5p	MIMAT0000063	BNIP3L	665	CLASH	23622248	Unspecified	KIF26B
							hsa-let-7b-5p	MIMAT0000063	CCNB1	891	CLASH	23622248	Unspecified	COL5A2
							hsa-let-7b-5p	MIMAT0000063	CCND3	896	CLASH	23622248	Unspecified	E2F5
							hsa-let-7b-5p	MIMAT0000063	CCNG1	900	CLASH	23622248	Unspecified	PLEKHA4
							hsa-let-7b-5p	MIMAT0000063	ENTPD6	955	CLASH	23622248	Unspecified	EFNA3
							hsa-let-7b-5p	MIMAT0000063	CD81	975	CLASH	23622248	Unspecified	CMIP
							hsa-let-7b-5p	MIMAT0000063	CD151	977	CLASH	23622248	Unspecified	PRAP1
							hsa-let-7b-5p	MIMAT0000063	CKB	1152	CLASH	23622248	Unspecified	KLHDC8B
							hsa-let-7b-5p	MIMAT0000063	CKS2	1164	CLASH	23622248	Unspecified	NID1
							hsa-let-7b-5p	MIMAT0000063	CSNK2A1	1457	CLASH	23622248	Unspecified	NFKBIE
							hsa-let-7b-5p	MIMAT0000063	CTBP2	1488	CLASH	23622248	Unspecified	ERG
							hsa-let-7b-5p	MIMAT0000063	CUX1	1523	CLASH	23622248	Unspecified	MYO1D
							hsa-let-7b-5p	MIMAT0000063	CYP1A2	1544	CLASH	23622248	Unspecified	SUGCT
							hsa-let-7b-5p	MIMAT0000063	DCTD	1635	CLASH	23622248	Unspecified	CLCA2
							hsa-let-7b-5p	MIMAT0000063	DHX9	1660	CLASH	23622248	Unspecified	RAVER1
							hsa-let-7b-5p	MIMAT0000063	DFFA	1676	CLASH	23622248	Unspecified	MAF
							hsa-let-7b-5p	MIMAT0000063	DYNC1H1	1778	CLASH	23622248	Unspecified	LDHD
							hsa-let-7b-5p	MIMAT0000063	E2F3	1871	CLASH	23622248	Unspecified	TLN1
							hsa-let-7b-5p	MIMAT0000063	EEF1A1	1915	CLASH	23622248	Unspecified	TBX2
							hsa-let-7b-5p	MIMAT0000063	EEF2	1938	CLASH	23622248	Unspecified	SOX2
							hsa-let-7b-5p	MIMAT0000063	ELK4	2005	CLASH	23622248	Unspecified	PRR14
							hsa-let-7b-5p	MIMAT0000063	EP300	2033	CLASH	23622248	Unspecified	SPRY1
							hsa-let-7b-5p	MIMAT0000063	ERCC1	2067	CLASH	23622248	Unspecified	NCOA1
							hsa-let-7b-5p	MIMAT0000063	ETFA	2108	CLASH	23622248	Unspecified	RASGEF1B
							hsa-let-7b-5p	MIMAT0000063	FANCD2	2177	CLASH	23622248	Unspecified	CEBPD
							hsa-let-7b-5p	MIMAT0000063	FEN1	2237	CLASH	23622248	Unspecified	LDOC1
							hsa-let-7b-5p	MIMAT0000063	FLII	2314	CLASH	23622248	Unspecified	TGIF1
							hsa-let-7b-5p	MIMAT0000063	FLNA	2316	CLASH	23622248	Unspecified	PRAF2
							hsa-let-7b-5p	MIMAT0000063	GAPDH	2597	CLASH	23622248	Unspecified	CCNI
							hsa-let-7b-5p	MIMAT0000063	GATA6	2627	CLASH	23622248	Unspecified	GPR137B
							hsa-let-7b-5p	MIMAT0000063	GNAS	2778	CLASH	23622248	Unspecified	CAMK2N1
							hsa-let-7b-5p	MIMAT0000063	GNB1	2782	CLASH	23622248	Unspecified	JCHAIN
							hsa-let-7b-5p	MIMAT0000063	GPI	2821	CLASH	23622248	Unspecified	MFAP4
							hsa-let-7b-5p	MIMAT0000063	GPM6B	2824	CLASH	23622248	Unspecified	METTL7A
							hsa-let-7b-5p	MIMAT0000063	GSK3A	2931	CLASH	23622248	Unspecified	KCTD12
							hsa-let-7b-5p	MIMAT0000063	GTF3C1	2975	CLASH	23622248	Unspecified	RNF144A
							hsa-let-7b-5p	MIMAT0000063	GYG1	2992	CLASH	23622248	Unspecified	HSD3B7
							hsa-let-7b-5p	MIMAT0000063	HIST1H1C	3006	CLASH	23622248	Unspecified	FMOD
							hsa-let-7b-5p	MIMAT0000063	HADHA	3030	CLASH	23622248	Unspecified	GPM6B
							hsa-let-7b-5p	MIMAT0000063	HARS	3035	CLASH	23622248	Unspecified	FOXQ1
							hsa-let-7b-5p	MIMAT0000063	HCFC1	3054	CLASH	23622248	Unspecified	LDB2
							hsa-let-7b-5p	MIMAT0000063	HTT	3064	CLASH	23622248	Unspecified	MMP10
							hsa-let-7b-5p	MIMAT0000063	HIF1A	3091	CLASH	23622248	Unspecified	MSR1
							hsa-let-7b-5p	MIMAT0000063	HK1	3098	CLASH	23622248	Unspecified	RGS3
							hsa-let-7b-5p	MIMAT0000063	HMGB1	3146	CLASH	23622248	Unspecified	ZNF703
							hsa-let-7b-5p	MIMAT0000063	HMGCS1	3157	CLASH	23622248	Unspecified	MAP1LC3B2
							hsa-let-7b-5p	MIMAT0000063	HNRNPF	3185	CLASH	23622248	Unspecified	FHL3
							hsa-let-7b-5p	MIMAT0000063	HNRNPL	3191	CLASH	23622248	Unspecified	CCDC3
							hsa-let-7b-5p	MIMAT0000063	HOXD11	3237	CLASH	23622248	Unspecified	ABCG1
							hsa-let-7b-5p	MIMAT0000063	AGFG2	3268	CLASH	23622248	Unspecified	EGR2
							hsa-let-7b-5p	MIMAT0000063	HES1	3280	CLASH	23622248	Unspecified	BCL7C
							hsa-let-7b-5p	MIMAT0000063	HSF2	3298	CLASH	23622248	Unspecified	TTC7B
							hsa-let-7b-5p	MIMAT0000063	HSPA1B	3304	CLASH	23622248	Unspecified	TEAD2
							hsa-let-7b-5p	MIMAT0000063	HSPA8	3312	CLASH	23622248	Unspecified	MMP19
							hsa-let-7b-5p	MIMAT0000063	HSP90AA1	3320	CLASH	23622248	Unspecified	KIAA1324
							hsa-let-7b-5p	MIMAT0000063	IGHMBP2	3508	CLASH	23622248	Unspecified	2020-09-04
							hsa-let-7b-5p	MIMAT0000063	RBPJ	3516	CLASH	23622248	Unspecified	LRIG1
							hsa-let-7b-5p	MIMAT0000063	ITGB5	3693	CLASH	23622248	Unspecified	ADAP2
							hsa-let-7b-5p	MIMAT0000063	KCNC4	3749	CLASH	23622248	Unspecified	DYRK1B
							hsa-let-7b-5p	MIMAT0000063	KIFC1	3833	CLASH	23622248	Unspecified	PDPN
							hsa-let-7b-5p	MIMAT0000063	TNPO1	3842	CLASH	23622248	Unspecified	ITGB4
							hsa-let-7b-5p	MIMAT0000063	RPSA	3921	CLASH	23622248	Unspecified	HOXD8
							hsa-let-7b-5p	MIMAT0000063	LTA4H	4048	CLASH	23622248	Unspecified	SYNE2
							hsa-let-7b-5p	MIMAT0000063	MAB21L1	4081	CLASH	23622248	Unspecified	GNG2
							hsa-let-7b-5p	MIMAT0000063	MAP4	4134	CLASH	23622248	Unspecified	THBS2
							hsa-let-7b-5p	MIMAT0000063	MCM4	4173	CLASH	23622248	Unspecified	GUCY1B3
							hsa-let-7b-5p	MIMAT0000063	MCM7	4176	CLASH	23622248	Unspecified	PMP22
							hsa-let-7b-5p	MIMAT0000063	MEF2C	4208	CLASH	23622248	Unspecified	BOLA2B
							hsa-let-7b-5p	MIMAT0000063	CD99	4267	CLASH	23622248	Unspecified	FAM210B
							hsa-let-7b-5p	MIMAT0000063	MOV10	4343	CLASH	23622248	Unspecified	TAGLN
							hsa-let-7b-5p	MIMAT0000063	MSI1	4440	CLASH	23622248	Unspecified	LEFTY1
							hsa-let-7b-5p	MIMAT0000063	MSN	4478	CLASH	23622248	Unspecified	IMPA2
							hsa-let-7b-5p	MIMAT0000063	ATP6	4508	CLASH	23622248	Unspecified	SLC2A3
							hsa-let-7b-5p	MIMAT0000063	COX1	4512	CLASH	23622248	Unspecified	NES
							hsa-let-7b-5p	MIMAT0000063	COX2	4513	CLASH	23622248	Unspecified	KIAA1217
							hsa-let-7b-5p	MIMAT0000063	COX3	4514	CLASH	23622248	Unspecified	TNS2
							hsa-let-7b-5p	MIMAT0000063	ND1	4535	CLASH	23622248	Unspecified	MT1M
							hsa-let-7b-5p	MIMAT0000063	ND2	4536	CLASH	23622248	Unspecified	CRAT
							hsa-let-7b-5p	MIMAT0000063	ND4	4538	CLASH	23622248	Unspecified	ADAMTS4
							hsa-let-7b-5p	MIMAT0000063	ND4L	4539	CLASH	23622248	Unspecified	BTG1
							hsa-let-7b-5p	MIMAT0000063	ND5	4540	CLASH	23622248	Unspecified	DAB2
							hsa-let-7b-5p	MIMAT0000063	MYO1C	4641	CLASH	23622248	Unspecified	PRRX1
							hsa-let-7b-5p	MIMAT0000063	NACA	4666	CLASH	23622248	Unspecified	EMILIN2
							hsa-let-7b-5p	MIMAT0000063	NDUFA10	4705	CLASH	23622248	Unspecified	ADGRG1
							hsa-let-7b-5p	MIMAT0000063	NFATC1	4772	CLASH	23622248	Unspecified	PCGF2
							hsa-let-7b-5p	MIMAT0000063	NFATC3	4775	CLASH	23622248	Unspecified	PALMD
							hsa-let-7b-5p	MIMAT0000063	NFKBIA	4792	CLASH	23622248	Unspecified	FPR1
							hsa-let-7b-5p	MIMAT0000063	NME4	4833	CLASH	23622248	Unspecified	COL5A1
							hsa-let-7b-5p	MIMAT0000063	CNOT2	4848	CLASH	23622248	Unspecified	BMP7
							hsa-let-7b-5p	MIMAT0000063	NRDC	4898	CLASH	23622248	Unspecified	PIM2
							hsa-let-7b-5p	MIMAT0000063	PA2G4	5036	CLASH	23622248	Unspecified	MYADM
							hsa-let-7b-5p	MIMAT0000063	PAK1	5058	CLASH	23622248	Unspecified	ACKR3
							hsa-let-7b-5p	MIMAT0000063	PAX3	5077	CLASH	23622248	Unspecified	SYNPO
							hsa-let-7b-5p	MIMAT0000063	PCBP2	5094	CLASH	23622248	Unspecified	RASIP1
							hsa-let-7b-5p	MIMAT0000063	PER1	5187	CLASH	23622248	Unspecified	SIK1
							hsa-let-7b-5p	MIMAT0000063	PEX6	5190	CLASH	23622248	Unspecified	PABPC1
							hsa-let-7b-5p	MIMAT0000063	PFKM	5213	CLASH	23622248	Unspecified	TRIB2
							hsa-let-7b-5p	MIMAT0000063	PFN1	5216	CLASH	23622248	Unspecified	BHLHE40
							hsa-let-7b-5p	MIMAT0000063	PGM1	5236	CLASH	23622248	Unspecified	CA12
							hsa-let-7b-5p	MIMAT0000063	PHKA1	5255	CLASH	23622248	Unspecified	ENG
							hsa-let-7b-5p	MIMAT0000063	PLK1	5347	CLASH	23622248	Unspecified	GJB2
							hsa-let-7b-5p	MIMAT0000063	POLR2A	5430	CLASH	23622248	Unspecified	TRIM47
							hsa-let-7b-5p	MIMAT0000063	PPP2R5E	5529	CLASH	23622248	Unspecified	ALOX5AP
							hsa-let-7b-5p	MIMAT0000063	PRKAA2	5563	CLASH	23622248	Unspecified	CD68
							hsa-let-7b-5p	MIMAT0000063	PRKD1	5587	CLASH	23622248	Unspecified	EMCN
							hsa-let-7b-5p	MIMAT0000063	MAPK1	5594	CLASH	23622248	Unspecified	EFNA1
							hsa-let-7b-5p	MIMAT0000063	PTGFRN	5738	CLASH	23622248	Unspecified	LRP1
							hsa-let-7b-5p	MIMAT0000063	PCYT2	5833	CLASH	23622248	Unspecified	SPINK1
							hsa-let-7b-5p	MIMAT0000063	RALB	5899	CLASH	23622248	Unspecified	BACE2
							hsa-let-7b-5p	MIMAT0000063	RBBP6	5930	CLASH	23622248	Unspecified	NNMT
							hsa-let-7b-5p	MIMAT0000063	BRD2	6046	CLASH	23622248	Unspecified	CHCHD10
							hsa-let-7b-5p	MIMAT0000063	RPL12	6136	CLASH	23622248	Unspecified	COL10A1
							hsa-let-7b-5p	MIMAT0000063	RPL18	6141	CLASH	23622248	Unspecified	TMEM204
							hsa-let-7b-5p	MIMAT0000063	RPL18A	6142	CLASH	23622248	Unspecified	MYH11
							hsa-let-7b-5p	MIMAT0000063	RPS4X	6191	CLASH	23622248	Unspecified	GPNMB
							hsa-let-7b-5p	MIMAT0000063	RPS24	6229	CLASH	23622248	Unspecified	LOXL1
							hsa-let-7b-5p	MIMAT0000063	RRBP1	6238	CLASH	23622248	Unspecified	SULF2
							hsa-let-7b-5p	MIMAT0000063	RXRB	6257	CLASH	23622248	Unspecified	COL5A3
							hsa-let-7b-5p	MIMAT0000063	SAFB	6294	CLASH	23622248	Unspecified	COL4A2
							hsa-let-7b-5p	MIMAT0000063	SALL2	6297	CLASH	23622248	Unspecified	CCND2
							hsa-let-7b-5p	MIMAT0000063	SC5D	6309	CLASH	23622248	Unspecified	PNRC1
							hsa-let-7b-5p	MIMAT0000063	SKI	6497	CLASH	23622248	Unspecified	NOTCH3
							hsa-let-7b-5p	MIMAT0000063	SMARCB1	6598	CLASH	23622248	Unspecified	MCAM
							hsa-let-7b-5p	MIMAT0000063	SMARCC2	6601	CLASH	23622248	Unspecified	OLFML2B
							hsa-let-7b-5p	MIMAT0000063	SUMO2	6613	CLASH	23622248	Unspecified	APLNR
							hsa-let-7b-5p	MIMAT0000063	SNRPA	6626	CLASH	23622248	Unspecified	MS4A4A
							hsa-let-7b-5p	MIMAT0000063	SNRPE	6635	CLASH	23622248	Unspecified	EGLN3
							hsa-let-7b-5p	MIMAT0000063	SON	6651	CLASH	23622248	Unspecified	GATM
							hsa-let-7b-5p	MIMAT0000063	SP1	6667	CLASH	23622248	Unspecified	VSNL1
							hsa-let-7b-5p	MIMAT0000063	SPN	6693	CLASH	23622248	Unspecified	PTENP1
							hsa-let-7b-5p	MIMAT0000063	SPTBN2	6712	CLASH	23622248	Unspecified	RPL17-C18orf32
							hsa-let-7b-5p	MIMAT0000063	ST13	6767	CLASH	23622248	Unspecified	ITM2A
							hsa-let-7b-5p	MIMAT0000063	TIAM1	7074	CLASH	23622248	Unspecified	APCDD1
							hsa-let-7b-5p	MIMAT0000063	TJP1	7082	CLASH	23622248	Unspecified	COL15A1
							hsa-let-7b-5p	MIMAT0000063	TLN1	7094	CLASH	23622248	Unspecified	PDGFRB
							hsa-let-7b-5p	MIMAT0000063	TPD52L2	7165	CLASH	23622248	Unspecified	CDH5
							hsa-let-7b-5p	MIMAT0000063	TPM4	7171	CLASH	23622248	Unspecified	FABP3
							hsa-let-7b-5p	MIMAT0000063	TPT1	7178	CLASH	23622248	Unspecified	TPPP3
							hsa-let-7b-5p	MIMAT0000063	UBA1	7317	CLASH	23622248	Unspecified	IGFBP7
							hsa-let-7b-5p	MIMAT0000063	UBE2A	7319	CLASH	23622248	Unspecified	COL4A1
							hsa-let-7b-5p	MIMAT0000063	UTRN	7402	CLASH	23622248	Unspecified	MMP3
							hsa-let-7b-5p	MIMAT0000063	YWHAE	7531	CLASH	23622248	Unspecified	COL6A1
							hsa-let-7b-5p	MIMAT0000063	ZNF3	7551	CLASH	23622248	Unspecified	RGCC
							hsa-let-7b-5p	MIMAT0000063	ZNF148	7707	CLASH	23622248	Unspecified	VIM
							hsa-let-7b-5p	MIMAT0000063	ZMYM2	7750	CLASH	23622248	Unspecified	COL6A2
							hsa-let-7b-5p	MIMAT0000063	ZNF207	7756	CLASH	23622248	Unspecified	LAPTM5
							hsa-let-7b-5p	MIMAT0000063	BTG2	7832	CLASH	23622248	Unspecified	C11orf96
							hsa-let-7b-5p	MIMAT0000063	BRPF1	7862	CLASH	23622248	Unspecified	GIMAP4
							hsa-let-7b-5p	MIMAT0000063	BAG6	7917	CLASH	23622248	Unspecified	MMP12
							hsa-let-7b-5p	MIMAT0000063	ARHGEF5	7984	CLASH	23622248	Unspecified	CA9
							hsa-let-7b-5p	MIMAT0000063	PTP4A2	8073	CLASH	23622248	Unspecified	SRGN
							hsa-let-7b-5p	MIMAT0000063	NAA10	8260	CLASH	23622248	Unspecified	COL6A3
							hsa-let-7b-5p	MIMAT0000063	SLC10A3	8273	CLASH	23622248	Unspecified	MGP
							hsa-let-7b-5p	MIMAT0000063	HIST1H3B	8358	CLASH	23622248	Unspecified	SPARCL1
							hsa-let-7b-5p	MIMAT0000063	CUL2	8453	CLASH	23622248	Unspecified	RNASE1
							hsa-let-7b-5p	MIMAT0000063	IRS4	8471	CLASH	23622248	Unspecified	LUZP6
							hsa-let-7b-5p	MIMAT0000063	DENR	8562	CLASH	23622248	Unspecified
							hsa-let-7b-5p	MIMAT0000063	THOC5	8563	CLASH	23622248	Unspecified
							hsa-let-7b-5p	MIMAT0000063	KHSRP	8570	CLASH	23622248	Unspecified
							hsa-let-7b-5p	MIMAT0000063	EIF3C	8663	CLASH	23622248	Unspecified
							hsa-let-7b-5p	MIMAT0000063	EIF3D	8664	CLASH	23622248	Unspecified
							hsa-let-7b-5p	MIMAT0000063	GBF1	8729	CLASH	23622248	Unspecified
							hsa-let-7b-5p	MIMAT0000063	TNFSF12	8742	CLASH	23622248	Unspecified
							hsa-let-7b-5p	MIMAT0000063	RIOK3	8780	CLASH	23622248	Unspecified
							hsa-let-7b-5p	MIMAT0000063	DDX18	8886	CLASH	23622248	Unspecified
							hsa-let-7b-5p	MIMAT0000063	WASF1	8936	CLASH	23622248	Unspecified
							hsa-let-7b-5p	MIMAT0000063	USP14	9097	CLASH	23622248	Unspecified
							hsa-let-7b-5p	MIMAT0000063	CCNB2	9133	CLASH	23622248	Unspecified
							hsa-let-7b-5p	MIMAT0000063	HGS	9146	CLASH	23622248	Unspecified
							hsa-let-7b-5p	MIMAT0000063	DEDD	9191	CLASH	23622248	Unspecified
							hsa-let-7b-5p	MIMAT0000063	PTTG1	9232	CLASH	23622248	Unspecified
							hsa-let-7b-5p	MIMAT0000063	MED14	9282	CLASH	23622248	Unspecified
							hsa-let-7b-5p	MIMAT0000063	QKI	9444	CLASH	23622248	Unspecified
							hsa-let-7b-5p	MIMAT0000063	GGPS1	9453	CLASH	23622248	Unspecified
							hsa-let-7b-5p	MIMAT0000063	FXR2	9513	CLASH	23622248	Unspecified
							hsa-let-7b-5p	MIMAT0000063	SOX13	9580	CLASH	23622248	Unspecified
							hsa-let-7b-5p	MIMAT0000063	ENTPD4	9583	CLASH	23622248	Unspecified
							hsa-let-7b-5p	MIMAT0000063	NCOR1	9611	CLASH	23622248	Unspecified
							hsa-let-7b-5p	MIMAT0000063	CLCA2	9635	CLASH	23622248	Unspecified
							hsa-let-7b-5p	MIMAT0000063	SH3PXD2A	9644	CLASH	23622248	Unspecified
							hsa-let-7b-5p	MIMAT0000063	CTR9	9646	CLASH	23622248	Unspecified
							hsa-let-7b-5p	MIMAT0000063	KDM4A	9682	CLASH	23622248	Unspecified
							hsa-let-7b-5p	MIMAT0000063	CLINT1	9685	CLASH	23622248	Unspecified
							hsa-let-7b-5p	MIMAT0000063	IP6K1	9807	CLASH	23622248	Unspecified
							hsa-let-7b-5p	MIMAT0000063	KIAA0141	9812	CLASH	23622248	Unspecified
							hsa-let-7b-5p	MIMAT0000063	EFCAB14	9813	CLASH	23622248	Unspecified
							hsa-let-7b-5p	MIMAT0000063	SMG7	9887	CLASH	23622248	Unspecified
							hsa-let-7b-5p	MIMAT0000063	DENND4B	9909	CLASH	23622248	Unspecified
							hsa-let-7b-5p	MIMAT0000063	NCAPD2	9918	CLASH	23622248	Unspecified
							hsa-let-7b-5p	MIMAT0000063	MED13	9969	CLASH	23622248	Unspecified
							hsa-let-7b-5p	MIMAT0000063	NUP153	9972	CLASH	23622248	Unspecified
							hsa-let-7b-5p	MIMAT0000063	HUWE1	10075	CLASH	23622248	Unspecified
							hsa-let-7b-5p	MIMAT0000063	TSPAN3	10099	CLASH	23622248	Unspecified
							hsa-let-7b-5p	MIMAT0000063	RBM12	10137	CLASH	23622248	Unspecified
							hsa-let-7b-5p	MIMAT0000063	TRIM28	10155	CLASH	23622248	Unspecified
							hsa-let-7b-5p	MIMAT0000063	GDF11	10220	CLASH	23622248	Unspecified
							hsa-let-7b-5p	MIMAT0000063	DCAF7	10238	CLASH	23622248	Unspecified
							hsa-let-7b-5p	MIMAT0000063	GPHN	10243	CLASH	23622248	Unspecified
							hsa-let-7b-5p	MIMAT0000063	2020-03-06	10299	CLASH	23622248	Unspecified
							hsa-let-7b-5p	MIMAT0000063	TUBA1B	10376	CLASH	23622248	Unspecified
							hsa-let-7b-5p	MIMAT0000063	SCML2	10389	CLASH	23622248	Unspecified
							hsa-let-7b-5p	MIMAT0000063	NDRG1	10397	CLASH	23622248	Unspecified
							hsa-let-7b-5p	MIMAT0000063	CD2BP2	10421	CLASH	23622248	Unspecified
							hsa-let-7b-5p	MIMAT0000063	TUBGCP3	10426	CLASH	23622248	Unspecified
							hsa-let-7b-5p	MIMAT0000063	ZER1	10444	CLASH	23622248	Unspecified
							hsa-let-7b-5p	MIMAT0000063	LRRC41	10489	CLASH	23622248	Unspecified
							hsa-let-7b-5p	MIMAT0000063	UNC13B	10497	CLASH	23622248	Unspecified
							hsa-let-7b-5p	MIMAT0000063	DDX17	10521	CLASH	23622248	Unspecified
							hsa-let-7b-5p	MIMAT0000063	IPO7	10527	CLASH	23622248	Unspecified
							hsa-let-7b-5p	MIMAT0000063	PRPF8	10594	CLASH	23622248	Unspecified
							hsa-let-7b-5p	MIMAT0000063	POLR3G	10622	CLASH	23622248	Unspecified
							hsa-let-7b-5p	MIMAT0000063	CTCF	10664	CLASH	23622248	Unspecified
							hsa-let-7b-5p	MIMAT0000063	RAI1	10743	CLASH	23622248	Unspecified
							hsa-let-7b-5p	MIMAT0000063	KIF1C	10749	CLASH	23622248	Unspecified
							hsa-let-7b-5p	MIMAT0000063	AHCYL1	10768	CLASH	23622248	Unspecified
							hsa-let-7b-5p	MIMAT0000063	ARPP19	10776	CLASH	23622248	Unspecified
							hsa-let-7b-5p	MIMAT0000063	SRCAP	10847	CLASH	23622248	Unspecified
							hsa-let-7b-5p	MIMAT0000063	WDR3	10885	CLASH	23622248	Unspecified
							hsa-let-7b-5p	MIMAT0000063	RAB10	10890	CLASH	23622248	Unspecified
							hsa-let-7b-5p	MIMAT0000063	PPARGC1A	10891	CLASH	23622248	Unspecified
							hsa-let-7b-5p	MIMAT0000063	TXNL4A	10907	CLASH	23622248	Unspecified
							hsa-let-7b-5p	MIMAT0000063	PAPOLA	10914	CLASH	23622248	Unspecified
							hsa-let-7b-5p	MIMAT0000063	KDELR1	10945	CLASH	23622248	Unspecified
							hsa-let-7b-5p	MIMAT0000063	LMAN2	10960	CLASH	23622248	Unspecified
							hsa-let-7b-5p	MIMAT0000063	STIP1	10963	CLASH	23622248	Unspecified
							hsa-let-7b-5p	MIMAT0000063	GCN1	10985	CLASH	23622248	Unspecified
							hsa-let-7b-5p	MIMAT0000063	ADRM1	11047	CLASH	23622248	Unspecified
							hsa-let-7b-5p	MIMAT0000063	TMEM115	11070	CLASH	23622248	Unspecified
							hsa-let-7b-5p	MIMAT0000063	HNRNPUL1	11100	CLASH	23622248	Unspecified
							hsa-let-7b-5p	MIMAT0000063	ATE1	11101	CLASH	23622248	Unspecified
							hsa-let-7b-5p	MIMAT0000063	PRDM4	11108	CLASH	23622248	Unspecified
							hsa-let-7b-5p	MIMAT0000063	FSTL1	11167	CLASH	23622248	Unspecified
							hsa-let-7b-5p	MIMAT0000063	BAZ2A	11176	CLASH	23622248	Unspecified
							hsa-let-7b-5p	MIMAT0000063	ABCB8	11194	CLASH	23622248	Unspecified
							hsa-let-7b-5p	MIMAT0000063	SUPT16H	11198	CLASH	23622248	Unspecified
							hsa-let-7b-5p	MIMAT0000063	DDX20	11218	CLASH	23622248	Unspecified
							hsa-let-7b-5p	MIMAT0000063	PRAF2	11230	CLASH	23622248	Unspecified
							hsa-let-7b-5p	MIMAT0000063	ATXN2L	11273	CLASH	23622248	Unspecified
							hsa-let-7b-5p	MIMAT0000063	STK38	11329	CLASH	23622248	Unspecified
							hsa-let-7b-5p	MIMAT0000063	DNAJC8	22826	CLASH	23622248	Unspecified
							hsa-let-7b-5p	MIMAT0000063	SCAF8	22828	CLASH	23622248	Unspecified
							hsa-let-7b-5p	MIMAT0000063	ZNF652	22834	CLASH	23622248	Unspecified
							hsa-let-7b-5p	MIMAT0000063	ZNF507	22847	CLASH	23622248	Unspecified
							hsa-let-7b-5p	MIMAT0000063	BAHD1	22893	CLASH	23622248	Unspecified
							hsa-let-7b-5p	MIMAT0000063	CNOT1	23019	CLASH	23622248	Unspecified
							hsa-let-7b-5p	MIMAT0000063	SMG1	23049	CLASH	23622248	Unspecified
							hsa-let-7b-5p	MIMAT0000063	PPRC1	23082	CLASH	23622248	Unspecified
							hsa-let-7b-5p	MIMAT0000063	ARHGAP26	23092	CLASH	23622248	Unspecified
							hsa-let-7b-5p	MIMAT0000063	TNRC6B	23112	CLASH	23622248	Unspecified
							hsa-let-7b-5p	MIMAT0000063	EPB41L3	23136	CLASH	23622248	Unspecified
							hsa-let-7b-5p	MIMAT0000063	ARL6IP1	23204	CLASH	23622248	Unspecified
							hsa-let-7b-5p	MIMAT0000063	SYNE2	23224	CLASH	23622248	Unspecified
							hsa-let-7b-5p	MIMAT0000063	PDS5A	23244	CLASH	23622248	Unspecified
							hsa-let-7b-5p	MIMAT0000063	ADGRL2	23266	CLASH	23622248	Unspecified
							hsa-let-7b-5p	MIMAT0000063	DNMBP	23268	CLASH	23622248	Unspecified
							hsa-let-7b-5p	MIMAT0000063	ZCCHC11	23318	CLASH	23622248	Unspecified
							hsa-let-7b-5p	MIMAT0000063	USP22	23326	CLASH	23622248	Unspecified
							hsa-let-7b-5p	MIMAT0000063	ZNF629	23361	CLASH	23622248	Unspecified
							hsa-let-7b-5p	MIMAT0000063	PSD3	23362	CLASH	23622248	Unspecified
							hsa-let-7b-5p	MIMAT0000063	LARP1	23367	CLASH	23622248	Unspecified
							hsa-let-7b-5p	MIMAT0000063	ADNP	23394	CLASH	23622248	Unspecified
							hsa-let-7b-5p	MIMAT0000063	SF3B1	23451	CLASH	23622248	Unspecified
							hsa-let-7b-5p	MIMAT0000063	CBX6	23466	CLASH	23622248	Unspecified
							hsa-let-7b-5p	MIMAT0000063	KPNA6	23633	CLASH	23622248	Unspecified
							hsa-let-7b-5p	MIMAT0000063	PLXNB2	23654	CLASH	23622248	Unspecified
							hsa-let-7b-5p	MIMAT0000063	CIZ1	25792	CLASH	23622248	Unspecified
							hsa-let-7b-5p	MIMAT0000063	YIPF3	25844	CLASH	23622248	Unspecified
							hsa-let-7b-5p	MIMAT0000063	PTPN23	25930	CLASH	23622248	Unspecified
							hsa-let-7b-5p	MIMAT0000063	VIRMA	25962	CLASH	23622248	Unspecified
							hsa-let-7b-5p	MIMAT0000063	MMACHC	25974	CLASH	23622248	Unspecified
							hsa-let-7b-5p	MIMAT0000063	RPAP1	26015	CLASH	23622248	Unspecified
							hsa-let-7b-5p	MIMAT0000063	IPCEF1	26034	CLASH	23622248	Unspecified
							hsa-let-7b-5p	MIMAT0000063	PPP1R16B	26051	CLASH	23622248	Unspecified
							hsa-let-7b-5p	MIMAT0000063	ANKRD17	26057	CLASH	23622248	Unspecified
							hsa-let-7b-5p	MIMAT0000063	APPL1	26060	CLASH	23622248	Unspecified
							hsa-let-7b-5p	MIMAT0000063	SZRD1	26099	CLASH	23622248	Unspecified
							hsa-let-7b-5p	MIMAT0000063	SERBP1	26135	CLASH	23622248	Unspecified
							hsa-let-7b-5p	MIMAT0000063	INTS1	26173	CLASH	23622248	Unspecified
							hsa-let-7b-5p	MIMAT0000063	CNNM3	26505	CLASH	23622248	Unspecified
							hsa-let-7b-5p	MIMAT0000063	AATF	26574	CLASH	23622248	Unspecified
							hsa-let-7b-5p	MIMAT0000063	CKAP2	26586	CLASH	23622248	Unspecified
							hsa-let-7b-5p	MIMAT0000063	AP3M1	26985	CLASH	23622248	Unspecified
							hsa-let-7b-5p	MIMAT0000063	PABPC1	26986	CLASH	23622248	Unspecified
							hsa-let-7b-5p	MIMAT0000063	NPTN	27020	CLASH	23622248	Unspecified
							hsa-let-7b-5p	MIMAT0000063	VPS41	27072	CLASH	23622248	Unspecified
							hsa-let-7b-5p	MIMAT0000063	EIF2AK1	27102	CLASH	23622248	Unspecified
							hsa-let-7b-5p	MIMAT0000063	AFF4	27125	CLASH	23622248	Unspecified
							hsa-let-7b-5p	MIMAT0000063	PALD1	27143	CLASH	23622248	Unspecified
							hsa-let-7b-5p	MIMAT0000063	BRPF3	27154	CLASH	23622248	Unspecified
							hsa-let-7b-5p	MIMAT0000063	AGO2	27161	CLASH	23622248	Unspecified
							hsa-let-7b-5p	MIMAT0000063	RNF115	27246	CLASH	23622248	Unspecified
							hsa-let-7b-5p	MIMAT0000063	NFU1	27247	CLASH	23622248	Unspecified
							hsa-let-7b-5p	MIMAT0000063	TOX3	27324	CLASH	23622248	Unspecified
							hsa-let-7b-5p	MIMAT0000063	PRPF19	27339	CLASH	23622248	Unspecified
							hsa-let-7b-5p	MIMAT0000063	OSTM1	28962	CLASH	23622248	Unspecified
							hsa-let-7b-5p	MIMAT0000063	DBNL	28988	CLASH	23622248	Unspecified
							hsa-let-7b-5p	MIMAT0000063	SNX12	29934	CLASH	23622248	Unspecified
							hsa-let-7b-5p	MIMAT0000063	LACTB2	51110	CLASH	23622248	Unspecified
							hsa-let-7b-5p	MIMAT0000063	VPS28	51160	CLASH	23622248	Unspecified
							hsa-let-7b-5p	MIMAT0000063	IPO11	51194	CLASH	23622248	Unspecified
							hsa-let-7b-5p	MIMAT0000063	NUSAP1	51203	CLASH	23622248	Unspecified
							hsa-let-7b-5p	MIMAT0000063	MRPL37	51253	CLASH	23622248	Unspecified
							hsa-let-7b-5p	MIMAT0000063	SFMBT1	51460	CLASH	23622248	Unspecified
							hsa-let-7b-5p	MIMAT0000063	ZNF581	51545	CLASH	23622248	Unspecified
							hsa-let-7b-5p	MIMAT0000063	WBP11	51729	CLASH	23622248	Unspecified
							hsa-let-7b-5p	MIMAT0000063	FGFRL1	53834	CLASH	23622248	Unspecified
							hsa-let-7b-5p	MIMAT0000063	TERF2IP	54386	CLASH	23622248	Unspecified
							hsa-let-7b-5p	MIMAT0000063	MIER2	54531	CLASH	23622248	Unspecified
							hsa-let-7b-5p	MIMAT0000063	MANSC1	54682	CLASH	23622248	Unspecified
							hsa-let-7b-5p	MIMAT0000063	PPP1R12C	54776	CLASH	23622248	Unspecified
							hsa-let-7b-5p	MIMAT0000063	HAUS6	54801	CLASH	23622248	Unspecified
							hsa-let-7b-5p	MIMAT0000063	WDR55	54853	CLASH	23622248	Unspecified
							hsa-let-7b-5p	MIMAT0000063	TOR4A	54863	CLASH	23622248	Unspecified
							hsa-let-7b-5p	MIMAT0000063	PIGG	54872	CLASH	23622248	Unspecified
							hsa-let-7b-5p	MIMAT0000063	BCOR	54880	CLASH	23622248	Unspecified
							hsa-let-7b-5p	MIMAT0000063	NSUN2	54888	CLASH	23622248	Unspecified
							hsa-let-7b-5p	MIMAT0000063	OXR1	55074	CLASH	23622248	Unspecified
							hsa-let-7b-5p	MIMAT0000063	CCDC186	55088	CLASH	23622248	Unspecified
							hsa-let-7b-5p	MIMAT0000063	GPATCH1	55094	CLASH	23622248	Unspecified
							hsa-let-7b-5p	MIMAT0000063	KLHL11	55175	CLASH	23622248	Unspecified
							hsa-let-7b-5p	MIMAT0000063	SETD5	55209	CLASH	23622248	Unspecified
							hsa-let-7b-5p	MIMAT0000063	BBS7	55212	CLASH	23622248	Unspecified
							hsa-let-7b-5p	MIMAT0000063	STEAP3	55240	CLASH	23622248	Unspecified
							hsa-let-7b-5p	MIMAT0000063	TMEM63B	55362	CLASH	23622248	Unspecified
							hsa-let-7b-5p	MIMAT0000063	DHTKD1	55526	CLASH	23622248	Unspecified
							hsa-let-7b-5p	MIMAT0000063	SUPT20H	55578	CLASH	23622248	Unspecified
							hsa-let-7b-5p	MIMAT0000063	UBE2Q1	55585	CLASH	23622248	Unspecified
							hsa-let-7b-5p	MIMAT0000063	OTUB1	55611	CLASH	23622248	Unspecified
							hsa-let-7b-5p	MIMAT0000063	CHD7	55636	CLASH	23622248	Unspecified
							hsa-let-7b-5p	MIMAT0000063	BCAS4	55653	CLASH	23622248	Unspecified
							hsa-let-7b-5p	MIMAT0000063	YEATS2	55689	CLASH	23622248	Unspecified
							hsa-let-7b-5p	MIMAT0000063	RBM22	55696	CLASH	23622248	Unspecified
							hsa-let-7b-5p	MIMAT0000063	IARS2	55699	CLASH	23622248	Unspecified
							hsa-let-7b-5p	MIMAT0000063	TENM3	55714	CLASH	23622248	Unspecified
							hsa-let-7b-5p	MIMAT0000063	SLF2	55719	CLASH	23622248	Unspecified
							hsa-let-7b-5p	MIMAT0000063	DBNDD2	55861	CLASH	23622248	Unspecified
							hsa-let-7b-5p	MIMAT0000063	YLPM1	56252	CLASH	23622248	Unspecified
							hsa-let-7b-5p	MIMAT0000063	ZC3HAV1	56829	CLASH	23622248	Unspecified
							hsa-let-7b-5p	MIMAT0000063	DPYSL5	56896	CLASH	23622248	Unspecified
							hsa-let-7b-5p	MIMAT0000063	C1GALT1	56913	CLASH	23622248	Unspecified
							hsa-let-7b-5p	MIMAT0000063	C5orf15	56951	CLASH	23622248	Unspecified
							hsa-let-7b-5p	MIMAT0000063	RALGAPB	57148	CLASH	23622248	Unspecified
							hsa-let-7b-5p	MIMAT0000063	NHSL1	57224	CLASH	23622248	Unspecified
							hsa-let-7b-5p	MIMAT0000063	MIB1	57534	CLASH	23622248	Unspecified
							hsa-let-7b-5p	MIMAT0000063	CEP126	57562	CLASH	23622248	Unspecified
							hsa-let-7b-5p	MIMAT0000063	ZNF687	57592	CLASH	23622248	Unspecified
							hsa-let-7b-5p	MIMAT0000063	KIAA1549	57670	CLASH	23622248	Unspecified
							hsa-let-7b-5p	MIMAT0000063	KIAA1586	57691	CLASH	23622248	Unspecified
							hsa-let-7b-5p	MIMAT0000063	ZNF317	57693	CLASH	23622248	Unspecified
							hsa-let-7b-5p	MIMAT0000063	NCOA5	57727	CLASH	23622248	Unspecified
							hsa-let-7b-5p	MIMAT0000063	TRAPPC1	58485	CLASH	23622248	Unspecified
							hsa-let-7b-5p	MIMAT0000063	TLNRD1	59274	CLASH	23622248	Unspecified
							hsa-let-7b-5p	MIMAT0000063	CACNG8	59283	CLASH	23622248	Unspecified
							hsa-let-7b-5p	MIMAT0000063	BCORL1	63035	CLASH	23622248	Unspecified
							hsa-let-7b-5p	MIMAT0000063	GALNT11	63917	CLASH	23622248	Unspecified
							hsa-let-7b-5p	MIMAT0000063	XYLT2	64132	CLASH	23622248	Unspecified
							hsa-let-7b-5p	MIMAT0000063	ERAP2	64167	CLASH	23622248	Unspecified
							hsa-let-7b-5p	MIMAT0000063	ZNF106	64397	CLASH	23622248	Unspecified
							hsa-let-7b-5p	MIMAT0000063	NUCKS1	64710	CLASH	23622248	Unspecified
							hsa-let-7b-5p	MIMAT0000063	TUT1	64852	CLASH	23622248	Unspecified
							hsa-let-7b-5p	MIMAT0000063	AIDA	64853	CLASH	23622248	Unspecified
							hsa-let-7b-5p	MIMAT0000063	CCDC71	64925	CLASH	23622248	Unspecified
							hsa-let-7b-5p	MIMAT0000063	NT5DC2	64943	CLASH	23622248	Unspecified
							hsa-let-7b-5p	MIMAT0000063	MRPS11	64963	CLASH	23622248	Unspecified
							hsa-let-7b-5p	MIMAT0000063	WNK1	65125	CLASH	23622248	Unspecified
							hsa-let-7b-5p	MIMAT0000063	PDCL3	79031	CLASH	23622248	Unspecified
							hsa-let-7b-5p	MIMAT0000063	NABP2	79035	CLASH	23622248	Unspecified
							hsa-let-7b-5p	MIMAT0000063	KXD1	79036	CLASH	23622248	Unspecified
							hsa-let-7b-5p	MIMAT0000063	ASPSCR1	79058	CLASH	23622248	Unspecified
							hsa-let-7b-5p	MIMAT0000063	FTO	79068	CLASH	23622248	Unspecified
							hsa-let-7b-5p	MIMAT0000063	ZNF426	79088	CLASH	23622248	Unspecified
							hsa-let-7b-5p	MIMAT0000063	WDR25	79446	CLASH	23622248	Unspecified
							hsa-let-7b-5p	MIMAT0000063	MSANTD2	79684	CLASH	23622248	Unspecified
							hsa-let-7b-5p	MIMAT0000063	ISOC2	79763	CLASH	23622248	Unspecified
							hsa-let-7b-5p	MIMAT0000063	ZFHX4	79776	CLASH	23622248	Unspecified
							hsa-let-7b-5p	MIMAT0000063	C12orf49	79794	CLASH	23622248	Unspecified
							hsa-let-7b-5p	MIMAT0000063	FAM57A	79850	CLASH	23622248	Unspecified
							hsa-let-7b-5p	MIMAT0000063	FOXRED2	80020	CLASH	23622248	Unspecified
							hsa-let-7b-5p	MIMAT0000063	ZNF606	80095	CLASH	23622248	Unspecified
							hsa-let-7b-5p	MIMAT0000063	PTGES2	80142	CLASH	23622248	Unspecified
							hsa-let-7b-5p	MIMAT0000063	SIKE1	80143	CLASH	23622248	Unspecified
							hsa-let-7b-5p	MIMAT0000063	WDR26	80232	CLASH	23622248	Unspecified
							hsa-let-7b-5p	MIMAT0000063	WDCP	80304	CLASH	23622248	Unspecified
							hsa-let-7b-5p	MIMAT0000063	MED28	80306	CLASH	23622248	Unspecified
							hsa-let-7b-5p	MIMAT0000063	CPTP	80772	CLASH	23622248	Unspecified
							hsa-let-7b-5p	MIMAT0000063	GDPD5	81544	CLASH	23622248	Unspecified
							hsa-let-7b-5p	MIMAT0000063	C6orf62	81688	CLASH	23622248	Unspecified
							hsa-let-7b-5p	MIMAT0000063	MED25	81857	CLASH	23622248	Unspecified
							hsa-let-7b-5p	MIMAT0000063	UCK1	83549	CLASH	23622248	Unspecified
							hsa-let-7b-5p	MIMAT0000063	ANTXR1	84168	CLASH	23622248	Unspecified
							hsa-let-7b-5p	MIMAT0000063	ZCCHC9	84240	CLASH	23622248	Unspecified
							hsa-let-7b-5p	MIMAT0000063	MIEN1	84299	CLASH	23622248	Unspecified
							hsa-let-7b-5p	MIMAT0000063	CYSTM1	84418	CLASH	23622248	Unspecified
							hsa-let-7b-5p	MIMAT0000063	FAM126A	84668	CLASH	23622248	Unspecified
							hsa-let-7b-5p	MIMAT0000063	PRRC2B	84726	CLASH	23622248	Unspecified
							hsa-let-7b-5p	MIMAT0000063	TUBA1C	84790	CLASH	23622248	Unspecified
							hsa-let-7b-5p	MIMAT0000063	IL17RC	84818	CLASH	23622248	Unspecified
							hsa-let-7b-5p	MIMAT0000063	FAM136A	84908	CLASH	23622248	Unspecified
							hsa-let-7b-5p	MIMAT0000063	MPND	84954	CLASH	23622248	Unspecified
							hsa-let-7b-5p	MIMAT0000063	REPS1	85021	CLASH	23622248	Unspecified
							hsa-let-7b-5p	MIMAT0000063	EAF1	85403	CLASH	23622248	Unspecified
							hsa-let-7b-5p	MIMAT0000063	PIP4P1	90809	CLASH	23622248	Unspecified
							hsa-let-7b-5p	MIMAT0000063	ADCK2	90956	CLASH	23622248	Unspecified
							hsa-let-7b-5p	MIMAT0000063	L3MBTL4	91133	CLASH	23622248	Unspecified
							hsa-let-7b-5p	MIMAT0000063	YTHDC1	91746	CLASH	23622248	Unspecified
							hsa-let-7b-5p	MIMAT0000063	NEK9	91754	CLASH	23622248	Unspecified
							hsa-let-7b-5p	MIMAT0000063	C11orf52	91894	CLASH	23622248	Unspecified
							hsa-let-7b-5p	MIMAT0000063	MTSS1L	92154	CLASH	23622248	Unspecified
							hsa-let-7b-5p	MIMAT0000063	TIMM50	92609	CLASH	23622248	Unspecified
							hsa-let-7b-5p	MIMAT0000063	IGSF8	93185	CLASH	23622248	Unspecified
							hsa-let-7b-5p	MIMAT0000063	MFSD3	113655	CLASH	23622248	Unspecified
							hsa-let-7b-5p	MIMAT0000063	BTBD9	114781	CLASH	23622248	Unspecified
							hsa-let-7b-5p	MIMAT0000063	MBD6	114785	CLASH	23622248	Unspecified
							hsa-let-7b-5p	MIMAT0000063	TSEN15	116461	CLASH	23622248	Unspecified
							hsa-let-7b-5p	MIMAT0000063	RFFL	117584	CLASH	23622248	Unspecified
							hsa-let-7b-5p	MIMAT0000063	GABPB2	126626	CLASH	23622248	Unspecified
							hsa-let-7b-5p	MIMAT0000063	TBC1D20	128637	CLASH	23622248	Unspecified
							hsa-let-7b-5p	MIMAT0000063	FAM131A	131408	CLASH	23622248	Unspecified
							hsa-let-7b-5p	MIMAT0000063	C5orf24	134553	CLASH	23622248	Unspecified
							hsa-let-7b-5p	MIMAT0000063	E2F7	144455	CLASH	23622248	Unspecified
							hsa-let-7b-5p	MIMAT0000063	DAB2IP	153090	CLASH	23622248	Unspecified
							hsa-let-7b-5p	MIMAT0000063	FAM84B	157638	CLASH	23622248	Unspecified
							hsa-let-7b-5p	MIMAT0000063	USP54	159195	CLASH	23622248	Unspecified
							hsa-let-7b-5p	MIMAT0000063	IBA57	200205	CLASH	23622248	Unspecified
							hsa-let-7b-5p	MIMAT0000063	TUBB	203068	CLASH	23622248	Unspecified
							hsa-let-7b-5p	MIMAT0000063	HIPK1	204851	CLASH	23622248	Unspecified
							hsa-let-7b-5p	MIMAT0000063	SLC35F1	222553	CLASH	23622248	Unspecified
							hsa-let-7b-5p	MIMAT0000063	AFG1L	246269	CLASH	23622248	Unspecified
							hsa-let-7b-5p	MIMAT0000063	ELMOD2	255520	CLASH	23622248	Unspecified
							hsa-let-7b-5p	MIMAT0000063	ANKRD52	283373	CLASH	23622248	Unspecified
							hsa-let-7b-5p	MIMAT0000063	PRTG	283659	CLASH	23622248	Unspecified
							hsa-let-7b-5p	MIMAT0000063	ZNF841	284371	CLASH	23622248	Unspecified
							hsa-let-7b-5p	MIMAT0000063	NBPF15	284565	CLASH	23622248	Unspecified
							hsa-let-7b-5p	MIMAT0000063	RNASE10	338879	CLASH	23622248	Unspecified
							hsa-let-7b-5p	MIMAT0000063	ATXN1L	342371	CLASH	23622248	Unspecified
							hsa-let-7b-5p	MIMAT0000063	SPATA12	353324	CLASH	23622248	Unspecified
							hsa-let-7b-5p	MIMAT0000063	IRF2BP2	359948	CLASH	23622248	Unspecified
							hsa-let-7b-5p	MIMAT0000063	DRAXIN	374946	CLASH	23622248	Unspecified
							hsa-let-7b-5p	MIMAT0000063	PSMG4	389362	CLASH	23622248	Unspecified
							hsa-let-7b-5p	MIMAT0000063	ZNF805	390980	CLASH	23622248	Unspecified
							hsa-let-7b-5p	MIMAT0000063	NOMO3	408050	CLASH	23622248	Unspecified
							hsa-let-7b-5p	MIMAT0000063	OCLN	100506658	CLASH	23622248	Unspecified
							hsa-let-7c-5p	MIMAT0000064	ACTB	60	CLASH	23622248	Unspecified
							hsa-let-7c-5p	MIMAT0000064	ACTN4	81	CLASH	23622248	Unspecified
							hsa-let-7c-5p	MIMAT0000064	ACVR1B	91	CLASH	23622248	Unspecified
							hsa-let-7c-5p	MIMAT0000064	ATP2A2	488	CLASH	23622248	Unspecified
							hsa-let-7c-5p	MIMAT0000064	CBL	867	CLASH	23622248	Unspecified
							hsa-let-7c-5p	MIMAT0000064	CCNC	892	CLASH	23622248	Unspecified
							hsa-let-7c-5p	MIMAT0000064	CCNF	899	CLASH	23622248	Unspecified
							hsa-let-7c-5p	MIMAT0000064	CCNG1	900	CLASH	23622248	Unspecified
							hsa-let-7c-5p	MIMAT0000064	CHD1	1105	CLASH	23622248	Unspecified
							hsa-let-7c-5p	MIMAT0000064	CSNK2A1	1457	CLASH	23622248	Unspecified
							hsa-let-7c-5p	MIMAT0000064	DHX9	1660	CLASH	23622248	Unspecified
							hsa-let-7c-5p	MIMAT0000064	DUSP7	1849	CLASH	23622248	Unspecified
							hsa-let-7c-5p	MIMAT0000064	EWSR1	2130	CLASH	23622248	Unspecified
							hsa-let-7c-5p	MIMAT0000064	EYA3	2140	CLASH	23622248	Unspecified
							hsa-let-7c-5p	MIMAT0000064	BPTF	2186	CLASH	23622248	Unspecified
							hsa-let-7c-5p	MIMAT0000064	FOXO3	2309	CLASH	23622248	Unspecified
							hsa-let-7c-5p	MIMAT0000064	FLNB	2317	CLASH	23622248	Unspecified
							hsa-let-7c-5p	MIMAT0000064	GARS	2617	CLASH	23622248	Unspecified
							hsa-let-7c-5p	MIMAT0000064	GSK3A	2931	CLASH	23622248	Unspecified
							hsa-let-7c-5p	MIMAT0000064	GTF3C1	2975	CLASH	23622248	Unspecified
							hsa-let-7c-5p	MIMAT0000064	JARID2	3720	CLASH	23622248	Unspecified
							hsa-let-7c-5p	MIMAT0000064	LDHA	3939	CLASH	23622248	Unspecified
							hsa-let-7c-5p	MIMAT0000064	LECT2	3950	CLASH	23622248	Unspecified
							hsa-let-7c-5p	MIMAT0000064	LTA4H	4048	CLASH	23622248	Unspecified
							hsa-let-7c-5p	MIMAT0000064	CHST6	4166	CLASH	23622248	Unspecified
							hsa-let-7c-5p	MIMAT0000064	MEF2C	4208	CLASH	23622248	Unspecified
							hsa-let-7c-5p	MIMAT0000064	ATP6	4508	CLASH	23622248	Unspecified
							hsa-let-7c-5p	MIMAT0000064	COX1	4512	CLASH	23622248	Unspecified
							hsa-let-7c-5p	MIMAT0000064	COX2	4513	CLASH	23622248	Unspecified
							hsa-let-7c-5p	MIMAT0000064	COX3	4514	CLASH	23622248	Unspecified
							hsa-let-7c-5p	MIMAT0000064	ND1	4535	CLASH	23622248	Unspecified
							hsa-let-7c-5p	MIMAT0000064	ND2	4536	CLASH	23622248	Unspecified
							hsa-let-7c-5p	MIMAT0000064	ND4	4538	CLASH	23622248	Unspecified
							hsa-let-7c-5p	MIMAT0000064	ND4L	4539	CLASH	23622248	Unspecified
							hsa-let-7c-5p	MIMAT0000064	ND5	4540	CLASH	23622248	Unspecified
							hsa-let-7c-5p	MIMAT0000064	MYO9A	4649	CLASH	23622248	Unspecified
							hsa-let-7c-5p	MIMAT0000064	NME4	4833	CLASH	23622248	Unspecified
							hsa-let-7c-5p	MIMAT0000064	CNOT3	4849	CLASH	23622248	Unspecified
							hsa-let-7c-5p	MIMAT0000064	NOTCH2	4853	CLASH	23622248	Unspecified
							hsa-let-7c-5p	MIMAT0000064	NPTX1	4884	CLASH	23622248	Unspecified
							hsa-let-7c-5p	MIMAT0000064	PEX6	5190	CLASH	23622248	Unspecified
							hsa-let-7c-5p	MIMAT0000064	PPP2R5E	5529	CLASH	23622248	Unspecified
							hsa-let-7c-5p	MIMAT0000064	PSMB2	5690	CLASH	23622248	Unspecified
							hsa-let-7c-5p	MIMAT0000064	PTK2	5747	CLASH	23622248	Unspecified
							hsa-let-7c-5p	MIMAT0000064	RAB5B	5869	CLASH	23622248	Unspecified
							hsa-let-7c-5p	MIMAT0000064	BRD2	6046	CLASH	23622248	Unspecified
							hsa-let-7c-5p	MIMAT0000064	RPL3	6122	CLASH	23622248	Unspecified
							hsa-let-7c-5p	MIMAT0000064	RPL18A	6142	CLASH	23622248	Unspecified
							hsa-let-7c-5p	MIMAT0000064	RPS4Y1	6192	CLASH	23622248	Unspecified
							hsa-let-7c-5p	MIMAT0000064	RPS13	6207	CLASH	23622248	Unspecified
							hsa-let-7c-5p	MIMAT0000064	RPS24	6229	CLASH	23622248	Unspecified
							hsa-let-7c-5p	MIMAT0000064	RYR2	6262	CLASH	23622248	Unspecified
							hsa-let-7c-5p	MIMAT0000064	SAFB	6294	CLASH	23622248	Unspecified
							hsa-let-7c-5p	MIMAT0000064	SLC12A2	6558	CLASH	23622248	Unspecified
							hsa-let-7c-5p	MIMAT0000064	SLC25A1	6576	CLASH	23622248	Unspecified
							hsa-let-7c-5p	MIMAT0000064	SMARCC1	6599	CLASH	23622248	Unspecified
							hsa-let-7c-5p	MIMAT0000064	SMARCD1	6602	CLASH	23622248	Unspecified
							hsa-let-7c-5p	MIMAT0000064	TAF5	6877	CLASH	23622248	Unspecified
							hsa-let-7c-5p	MIMAT0000064	TAZ	6901	CLASH	23622248	Unspecified
							hsa-let-7c-5p	MIMAT0000064	UBA52	7311	CLASH	23622248	Unspecified
							hsa-let-7c-5p	MIMAT0000064	PRRC2A	7916	CLASH	23622248	Unspecified
							hsa-let-7c-5p	MIMAT0000064	PTP4A2	8073	CLASH	23622248	Unspecified
							hsa-let-7c-5p	MIMAT0000064	SLC10A3	8273	CLASH	23622248	Unspecified
							hsa-let-7c-5p	MIMAT0000064	TRRAP	8295	CLASH	23622248	Unspecified
							hsa-let-7c-5p	MIMAT0000064	FZD8	8325	CLASH	23622248	Unspecified
							hsa-let-7c-5p	MIMAT0000064	CDC42BPA	8476	CLASH	23622248	Unspecified
							hsa-let-7c-5p	MIMAT0000064	ITGA10	8515	CLASH	23622248	Unspecified
							hsa-let-7c-5p	MIMAT0000064	COPS3	8533	CLASH	23622248	Unspecified
							hsa-let-7c-5p	MIMAT0000064	EIF3A	8661	CLASH	23622248	Unspecified
							hsa-let-7c-5p	MIMAT0000064	EIF3C	8663	CLASH	23622248	Unspecified
							hsa-let-7c-5p	MIMAT0000064	MBTPS1	8720	CLASH	23622248	Unspecified
							hsa-let-7c-5p	MIMAT0000064	DDX18	8886	CLASH	23622248	Unspecified
							hsa-let-7c-5p	MIMAT0000064	BAZ1B	9031	CLASH	23622248	Unspecified
							hsa-let-7c-5p	MIMAT0000064	CCNB2	9133	CLASH	23622248	Unspecified
							hsa-let-7c-5p	MIMAT0000064	QKI	9444	CLASH	23622248	Unspecified
							hsa-let-7c-5p	MIMAT0000064	SLK	9748	CLASH	23622248	Unspecified
							hsa-let-7c-5p	MIMAT0000064	IP6K1	9807	CLASH	23622248	Unspecified
							hsa-let-7c-5p	MIMAT0000064	KIAA0141	9812	CLASH	23622248	Unspecified
							hsa-let-7c-5p	MIMAT0000064	NUP58	9818	CLASH	23622248	Unspecified
							hsa-let-7c-5p	MIMAT0000064	DNAJC6	9829	CLASH	23622248	Unspecified
							hsa-let-7c-5p	MIMAT0000064	SNUPN	10073	CLASH	23622248	Unspecified
							hsa-let-7c-5p	MIMAT0000064	HUWE1	10075	CLASH	23622248	Unspecified
							hsa-let-7c-5p	MIMAT0000064	DCAF7	10238	CLASH	23622248	Unspecified
							hsa-let-7c-5p	MIMAT0000064	SF3B4	10262	CLASH	23622248	Unspecified
							hsa-let-7c-5p	MIMAT0000064	PAK4	10298	CLASH	23622248	Unspecified
							hsa-let-7c-5p	MIMAT0000064	IPO7	10527	CLASH	23622248	Unspecified
							hsa-let-7c-5p	MIMAT0000064	PRPF8	10594	CLASH	23622248	Unspecified
							hsa-let-7c-5p	MIMAT0000064	SRCAP	10847	CLASH	23622248	Unspecified
							hsa-let-7c-5p	MIMAT0000064	WDR3	10885	CLASH	23622248	Unspecified
							hsa-let-7c-5p	MIMAT0000064	RAB10	10890	CLASH	23622248	Unspecified
							hsa-let-7c-5p	MIMAT0000064	METAP2	10988	CLASH	23622248	Unspecified
							hsa-let-7c-5p	MIMAT0000064	NUDT21	11051	CLASH	23622248	Unspecified
							hsa-let-7c-5p	MIMAT0000064	SUPT16H	11198	CLASH	23622248	Unspecified
							hsa-let-7c-5p	MIMAT0000064	PRAF2	11230	CLASH	23622248	Unspecified
							hsa-let-7c-5p	MIMAT0000064	R3HDM2	22864	CLASH	23622248	Unspecified
							hsa-let-7c-5p	MIMAT0000064	SNW1	22938	CLASH	23622248	Unspecified
							hsa-let-7c-5p	MIMAT0000064	KIF1B	23095	CLASH	23622248	Unspecified
							hsa-let-7c-5p	MIMAT0000064	ARL6IP1	23204	CLASH	23622248	Unspecified
							hsa-let-7c-5p	MIMAT0000064	CSTF2T	23283	CLASH	23622248	Unspecified
							hsa-let-7c-5p	MIMAT0000064	DNAJC16	23341	CLASH	23622248	Unspecified
							hsa-let-7c-5p	MIMAT0000064	SIRT1	23411	CLASH	23622248	Unspecified
							hsa-let-7c-5p	MIMAT0000064	CBX6	23466	CLASH	23622248	Unspecified
							hsa-let-7c-5p	MIMAT0000064	MKRN1	23608	CLASH	23622248	Unspecified
							hsa-let-7c-5p	MIMAT0000064	TMEM184B	25829	CLASH	23622248	Unspecified
							hsa-let-7c-5p	MIMAT0000064	ARMC8	25852	CLASH	23622248	Unspecified
							hsa-let-7c-5p	MIMAT0000064	GORASP2	26003	CLASH	23622248	Unspecified
							hsa-let-7c-5p	MIMAT0000064	ANKRD17	26057	CLASH	23622248	Unspecified
							hsa-let-7c-5p	MIMAT0000064	TAF5L	27097	CLASH	23622248	Unspecified
							hsa-let-7c-5p	MIMAT0000064	SBDS	51119	CLASH	23622248	Unspecified
							hsa-let-7c-5p	MIMAT0000064	RAPGEFL1	51195	CLASH	23622248	Unspecified
							hsa-let-7c-5p	MIMAT0000064	ZNF581	51545	CLASH	23622248	Unspecified
							hsa-let-7c-5p	MIMAT0000064	PCF11	51585	CLASH	23622248	Unspecified
							hsa-let-7c-5p	MIMAT0000064	WBP11	51729	CLASH	23622248	Unspecified
							hsa-let-7c-5p	MIMAT0000064	BCOR	54880	CLASH	23622248	Unspecified
							hsa-let-7c-5p	MIMAT0000064	LAMTOR1	55004	CLASH	23622248	Unspecified
							hsa-let-7c-5p	MIMAT0000064	C9orf40	55071	CLASH	23622248	Unspecified
							hsa-let-7c-5p	MIMAT0000064	BSDC1	55108	CLASH	23622248	Unspecified
							hsa-let-7c-5p	MIMAT0000064	RFWD3	55159	CLASH	23622248	Unspecified
							hsa-let-7c-5p	MIMAT0000064	FANCI	55215	CLASH	23622248	Unspecified
							hsa-let-7c-5p	MIMAT0000064	TMEM165	55858	CLASH	23622248	Unspecified
							hsa-let-7c-5p	MIMAT0000064	PSMG2	56984	CLASH	23622248	Unspecified
							hsa-let-7c-5p	MIMAT0000064	RALGAPA2	57186	CLASH	23622248	Unspecified
							hsa-let-7c-5p	MIMAT0000064	GATAD2B	57459	CLASH	23622248	Unspecified
							hsa-let-7c-5p	MIMAT0000064	CACHD1	57685	CLASH	23622248	Unspecified
							hsa-let-7c-5p	MIMAT0000064	TLNRD1	59274	CLASH	23622248	Unspecified
							hsa-let-7c-5p	MIMAT0000064	CACNG8	59283	CLASH	23622248	Unspecified
							hsa-let-7c-5p	MIMAT0000064	FKBP10	60681	CLASH	23622248	Unspecified
							hsa-let-7c-5p	MIMAT0000064	TUT1	64852	CLASH	23622248	Unspecified
							hsa-let-7c-5p	MIMAT0000064	AIDA	64853	CLASH	23622248	Unspecified
							hsa-let-7c-5p	MIMAT0000064	ZNF614	80110	CLASH	23622248	Unspecified
							hsa-let-7c-5p	MIMAT0000064	PTGES2	80142	CLASH	23622248	Unspecified
							hsa-let-7c-5p	MIMAT0000064	WDR61	80349	CLASH	23622248	Unspecified
							hsa-let-7c-5p	MIMAT0000064	INTS14	81556	CLASH	23622248	Unspecified
							hsa-let-7c-5p	MIMAT0000064	FAM103A1	83640	CLASH	23622248	Unspecified
							hsa-let-7c-5p	MIMAT0000064	RAB34	83871	CLASH	23622248	Unspecified
							hsa-let-7c-5p	MIMAT0000064	METTL25	84190	CLASH	23622248	Unspecified
							hsa-let-7c-5p	MIMAT0000064	DOT1L	84444	CLASH	23622248	Unspecified
							hsa-let-7c-5p	MIMAT0000064	DCTN5	84516	CLASH	23622248	Unspecified
							hsa-let-7c-5p	MIMAT0000064	SLC35A4	113829	CLASH	23622248	Unspecified
							hsa-let-7c-5p	MIMAT0000064	ZNF526	116115	CLASH	23622248	Unspecified
							hsa-let-7c-5p	MIMAT0000064	C5orf24	134553	CLASH	23622248	Unspecified
							hsa-let-7c-5p	MIMAT0000064	SH3D19	152503	CLASH	23622248	Unspecified
							hsa-let-7c-5p	MIMAT0000064	CEP170B	283638	CLASH	23622248	Unspecified
							hsa-let-7c-5p	MIMAT0000064	KRTAP19-1	337882	CLASH	23622248	Unspecified
							hsa-let-7c-5p	MIMAT0000064	IRF2BP2	359948	CLASH	23622248	Unspecified
							hsa-let-7c-5p	MIMAT0000064	PPAN-P2RY11	692312	CLASH	23622248	Unspecified
							hsa-let-7d-5p	MIMAT0000065	DSC3	1825	CLASH	23622248	Unspecified
							hsa-let-7d-5p	MIMAT0000065	H2AFX	3014	CLASH	23622248	Unspecified
							hsa-let-7d-5p	MIMAT0000065	RPL31	6160	CLASH	23622248	Unspecified
							hsa-let-7d-5p	MIMAT0000065	RPS6	6194	CLASH	23622248	Unspecified
							hsa-let-7d-5p	MIMAT0000065	TPD52L2	7165	CLASH	23622248	Unspecified
							hsa-let-7d-5p	MIMAT0000065	NCOA1	8648	CLASH	23622248	Unspecified
							hsa-let-7d-5p	MIMAT0000065	CTDP1	9150	CLASH	23622248	Unspecified
							hsa-let-7d-5p	MIMAT0000065	CIZ1	25792	CLASH	23622248	Unspecified
							hsa-let-7d-5p	MIMAT0000065	MRPL51	51258	CLASH	23622248	Unspecified
							hsa-let-7d-5p	MIMAT0000065	PRR13	54458	CLASH	23622248	Unspecified
							hsa-let-7d-5p	MIMAT0000065	UTP6	55813	CLASH	23622248	Unspecified
							hsa-let-7d-5p	MIMAT0000065	CACNG8	59283	CLASH	23622248	Unspecified
							hsa-let-7d-5p	MIMAT0000065	DHX57	90957	CLASH	23622248	Unspecified
							hsa-let-7d-5p	MIMAT0000065	PAXBP1	94104	CLASH	23622248	Unspecified
							hsa-let-7d-5p	MIMAT0000065	SLC35A4	113829	CLASH	23622248	Unspecified
							hsa-let-7d-5p	MIMAT0000065	LRRC42	115353	CLASH	23622248	Unspecified
							hsa-let-7d-5p	MIMAT0000065	ZNF746	155061	CLASH	23622248	Unspecified
							hsa-let-7d-5p	MIMAT0000065	SENP5	205564	CLASH	23622248	Unspecified
							hsa-let-7e-5p	MIMAT0000066	AMPD2	271	CLASH	23622248	Unspecified
							hsa-let-7e-5p	MIMAT0000066	XIAP	331	CLASH	23622248	Unspecified
							hsa-let-7e-5p	MIMAT0000066	ARCN1	372	CLASH	23622248	Unspecified
							hsa-let-7e-5p	MIMAT0000066	RUNX1T1	862	CLASH	23622248	Unspecified
							hsa-let-7e-5p	MIMAT0000066	CCNG1	900	CLASH	23622248	Unspecified
							hsa-let-7e-5p	MIMAT0000066	CDC5L	988	CLASH	23622248	Unspecified
							hsa-let-7e-5p	MIMAT0000066	CDH18	1016	CLASH	23622248	Unspecified
							hsa-let-7e-5p	MIMAT0000066	CLTC	1213	CLASH	23622248	Unspecified
							hsa-let-7e-5p	MIMAT0000066	COL6A1	1291	CLASH	23622248	Unspecified
							hsa-let-7e-5p	MIMAT0000066	COX10	1352	CLASH	23622248	Unspecified
							hsa-let-7e-5p	MIMAT0000066	CLDN4	1364	CLASH	23622248	Unspecified
							hsa-let-7e-5p	MIMAT0000066	CREBBP	1387	CLASH	23622248	Unspecified
							hsa-let-7e-5p	MIMAT0000066	CRK	1398	CLASH	23622248	Unspecified
							hsa-let-7e-5p	MIMAT0000066	CYP2B6	1555	CLASH	23622248	Unspecified
							hsa-let-7e-5p	MIMAT0000066	DHX15	1665	CLASH	23622248	Unspecified
							hsa-let-7e-5p	MIMAT0000066	DIAPH1	1729	CLASH	23622248	Unspecified
							hsa-let-7e-5p	MIMAT0000066	DSP	1832	CLASH	23622248	Unspecified
							hsa-let-7e-5p	MIMAT0000066	DTNB	1838	CLASH	23622248	Unspecified
							hsa-let-7e-5p	MIMAT0000066	EIF4A1	1973	CLASH	23622248	Unspecified
							hsa-let-7e-5p	MIMAT0000066	EIF4EBP2	1979	CLASH	23622248	Unspecified
							hsa-let-7e-5p	MIMAT0000066	EN2	2020	CLASH	23622248	Unspecified
							hsa-let-7e-5p	MIMAT0000066	ENSA	2029	CLASH	23622248	Unspecified
							hsa-let-7e-5p	MIMAT0000066	FDPS	2224	CLASH	23622248	Unspecified
							hsa-let-7e-5p	MIMAT0000066	GLUL	2752	CLASH	23622248	Unspecified
							hsa-let-7e-5p	MIMAT0000066	GPM6B	2824	CLASH	23622248	Unspecified
							hsa-let-7e-5p	MIMAT0000066	GTF2I	2969	CLASH	23622248	Unspecified
							hsa-let-7e-5p	MIMAT0000066	GTF3C1	2975	CLASH	23622248	Unspecified
							hsa-let-7e-5p	MIMAT0000066	HLA-C	3107	CLASH	23622248	Unspecified
							hsa-let-7e-5p	MIMAT0000066	HMGB1	3146	CLASH	23622248	Unspecified
							hsa-let-7e-5p	MIMAT0000066	HNRNPC	3183	CLASH	23622248	Unspecified
							hsa-let-7e-5p	MIMAT0000066	NDST1	3340	CLASH	23622248	Unspecified
							hsa-let-7e-5p	MIMAT0000066	IVD	3712	CLASH	23622248	Unspecified
							hsa-let-7e-5p	MIMAT0000066	RPSA	3921	CLASH	23622248	Unspecified
							hsa-let-7e-5p	MIMAT0000066	LMNA	4000	CLASH	23622248	Unspecified
							hsa-let-7e-5p	MIMAT0000066	MKI67	4288	CLASH	23622248	Unspecified
							hsa-let-7e-5p	MIMAT0000066	ATP6	4508	CLASH	23622248	Unspecified
							hsa-let-7e-5p	MIMAT0000066	COX1	4512	CLASH	23622248	Unspecified
							hsa-let-7e-5p	MIMAT0000066	COX3	4514	CLASH	23622248	Unspecified
							hsa-let-7e-5p	MIMAT0000066	ND1	4535	CLASH	23622248	Unspecified
							hsa-let-7e-5p	MIMAT0000066	ND2	4536	CLASH	23622248	Unspecified
							hsa-let-7e-5p	MIMAT0000066	ND3	4537	CLASH	23622248	Unspecified
							hsa-let-7e-5p	MIMAT0000066	ND4	4538	CLASH	23622248	Unspecified
							hsa-let-7e-5p	MIMAT0000066	ND5	4540	CLASH	23622248	Unspecified
							hsa-let-7e-5p	MIMAT0000066	MYO9B	4650	CLASH	23622248	Unspecified
							hsa-let-7e-5p	MIMAT0000066	NCBP1	4686	CLASH	23622248	Unspecified
							hsa-let-7e-5p	MIMAT0000066	NDUFA3	4696	CLASH	23622248	Unspecified
							hsa-let-7e-5p	MIMAT0000066	NDUFS5	4725	CLASH	23622248	Unspecified
							hsa-let-7e-5p	MIMAT0000066	NF1	4763	CLASH	23622248	Unspecified
							hsa-let-7e-5p	MIMAT0000066	NME4	4833	CLASH	23622248	Unspecified
							hsa-let-7e-5p	MIMAT0000066	PA2G4	5036	CLASH	23622248	Unspecified
							hsa-let-7e-5p	MIMAT0000066	PAX3	5077	CLASH	23622248	Unspecified
							hsa-let-7e-5p	MIMAT0000066	PCBP2	5094	CLASH	23622248	Unspecified
							hsa-let-7e-5p	MIMAT0000066	GATB	5188	CLASH	23622248	Unspecified
							hsa-let-7e-5p	MIMAT0000066	PFAS	5198	CLASH	23622248	Unspecified
							hsa-let-7e-5p	MIMAT0000066	PGD	5226	CLASH	23622248	Unspecified
							hsa-let-7e-5p	MIMAT0000066	PHKA1	5255	CLASH	23622248	Unspecified
							hsa-let-7e-5p	MIMAT0000066	POLD1	5424	CLASH	23622248	Unspecified
							hsa-let-7e-5p	MIMAT0000066	CTSA	5476	CLASH	23622248	Unspecified
							hsa-let-7e-5p	MIMAT0000066	PPP1R2	5504	CLASH	23622248	Unspecified
							hsa-let-7e-5p	MIMAT0000066	PPP1R10	5514	CLASH	23622248	Unspecified
							hsa-let-7e-5p	MIMAT0000066	PPP2R1A	5518	CLASH	23622248	Unspecified
							hsa-let-7e-5p	MIMAT0000066	PSMA6	5687	CLASH	23622248	Unspecified
							hsa-let-7e-5p	MIMAT0000066	PSMD2	5708	CLASH	23622248	Unspecified
							hsa-let-7e-5p	MIMAT0000066	PTK2	5747	CLASH	23622248	Unspecified
							hsa-let-7e-5p	MIMAT0000066	QSOX1	5768	CLASH	23622248	Unspecified
							hsa-let-7e-5p	MIMAT0000066	PYCR1	5831	CLASH	23622248	Unspecified
							hsa-let-7e-5p	MIMAT0000066	RANBP2	5903	CLASH	23622248	Unspecified
							hsa-let-7e-5p	MIMAT0000066	RAP1A	5906	CLASH	23622248	Unspecified
							hsa-let-7e-5p	MIMAT0000066	RBBP4	5928	CLASH	23622248	Unspecified
							hsa-let-7e-5p	MIMAT0000066	RBM4	5936	CLASH	23622248	Unspecified
							hsa-let-7e-5p	MIMAT0000066	RPA1	6117	CLASH	23622248	Unspecified
							hsa-let-7e-5p	MIMAT0000066	RPL10	6134	CLASH	23622248	Unspecified
							hsa-let-7e-5p	MIMAT0000066	RPL12	6136	CLASH	23622248	Unspecified
							hsa-let-7e-5p	MIMAT0000066	RPL27A	6157	CLASH	23622248	Unspecified
							hsa-let-7e-5p	MIMAT0000066	RPLP2	6181	CLASH	23622248	Unspecified
							hsa-let-7e-5p	MIMAT0000066	RPN2	6185	CLASH	23622248	Unspecified
							hsa-let-7e-5p	MIMAT0000066	RPS27	6232	CLASH	23622248	Unspecified
							hsa-let-7e-5p	MIMAT0000066	SALL1	6299	CLASH	23622248	Unspecified
							hsa-let-7e-5p	MIMAT0000066	MSMO1	6307	CLASH	23622248	Unspecified
							hsa-let-7e-5p	MIMAT0000066	SCD	6319	CLASH	23622248	Unspecified
							hsa-let-7e-5p	MIMAT0000066	SRSF2	6427	CLASH	23622248	Unspecified
							hsa-let-7e-5p	MIMAT0000066	SKIV2L	6499	CLASH	23622248	Unspecified
							hsa-let-7e-5p	MIMAT0000066	SLC12A4	6560	CLASH	23622248	Unspecified
							hsa-let-7e-5p	MIMAT0000066	SPN	6693	CLASH	23622248	Unspecified
							hsa-let-7e-5p	MIMAT0000066	SPTBN1	6711	CLASH	23622248	Unspecified
							hsa-let-7e-5p	MIMAT0000066	SQLE	6713	CLASH	23622248	Unspecified
							hsa-let-7e-5p	MIMAT0000066	SREBF1	6720	CLASH	23622248	Unspecified
							hsa-let-7e-5p	MIMAT0000066	SSB	6741	CLASH	23622248	Unspecified
							hsa-let-7e-5p	MIMAT0000066	STAT3	6774	CLASH	23622248	Unspecified
							hsa-let-7e-5p	MIMAT0000066	SUPT4H1	6827	CLASH	23622248	Unspecified
							hsa-let-7e-5p	MIMAT0000066	SVIL	6840	CLASH	23622248	Unspecified
							hsa-let-7e-5p	MIMAT0000066	VAMP2	6844	CLASH	23622248	Unspecified
							hsa-let-7e-5p	MIMAT0000066	TCF4	6925	CLASH	23622248	Unspecified
							hsa-let-7e-5p	MIMAT0000066	TERF1	7013	CLASH	23622248	Unspecified
							hsa-let-7e-5p	MIMAT0000066	TIMP3	7078	CLASH	23622248	Unspecified
							hsa-let-7e-5p	MIMAT0000066	TNFAIP1	7126	CLASH	23622248	Unspecified
							hsa-let-7e-5p	MIMAT0000066	TNFRSF1A	7132	CLASH	23622248	Unspecified
							hsa-let-7e-5p	MIMAT0000066	TXNRD1	7296	CLASH	23622248	Unspecified
							hsa-let-7e-5p	MIMAT0000066	UBE2H	7328	CLASH	23622248	Unspecified
							hsa-let-7e-5p	MIMAT0000066	UBE2V2	7336	CLASH	23622248	Unspecified
							hsa-let-7e-5p	MIMAT0000066	VARS	7407	CLASH	23622248	Unspecified
							hsa-let-7e-5p	MIMAT0000066	TRPV1	7442	CLASH	23622248	Unspecified
							hsa-let-7e-5p	MIMAT0000066	YWHAE	7531	CLASH	23622248	Unspecified
							hsa-let-7e-5p	MIMAT0000066	YWHAG	7532	CLASH	23622248	Unspecified
							hsa-let-7e-5p	MIMAT0000066	CNBP	7555	CLASH	23622248	Unspecified
							hsa-let-7e-5p	MIMAT0000066	ZFAND5	7763	CLASH	23622248	Unspecified
							hsa-let-7e-5p	MIMAT0000066	ZNF236	7776	CLASH	23622248	Unspecified
							hsa-let-7e-5p	MIMAT0000066	LUZP1	7798	CLASH	23622248	Unspecified
							hsa-let-7e-5p	MIMAT0000066	PRRC2A	7916	CLASH	23622248	Unspecified
							hsa-let-7e-5p	MIMAT0000066	STAM	8027	CLASH	23622248	Unspecified
							hsa-let-7e-5p	MIMAT0000066	ARID1A	8289	CLASH	23622248	Unspecified
							hsa-let-7e-5p	MIMAT0000066	TRRAP	8295	CLASH	23622248	Unspecified
							hsa-let-7e-5p	MIMAT0000066	DYRK2	8445	CLASH	23622248	Unspecified
							hsa-let-7e-5p	MIMAT0000066	IRS4	8471	CLASH	23622248	Unspecified
							hsa-let-7e-5p	MIMAT0000066	IRS2	8660	CLASH	23622248	Unspecified
							hsa-let-7e-5p	MIMAT0000066	RNMT	8731	CLASH	23622248	Unspecified
							hsa-let-7e-5p	MIMAT0000066	GMPS	8833	CLASH	23622248	Unspecified
							hsa-let-7e-5p	MIMAT0000066	BTRC	8945	CLASH	23622248	Unspecified
							hsa-let-7e-5p	MIMAT0000066	BAZ1B	9031	CLASH	23622248	Unspecified
							hsa-let-7e-5p	MIMAT0000066	SPAG9	9043	CLASH	23622248	Unspecified
							hsa-let-7e-5p	MIMAT0000066	NOLC1	9221	CLASH	23622248	Unspecified
							hsa-let-7e-5p	MIMAT0000066	PPIG	9360	CLASH	23622248	Unspecified
							hsa-let-7e-5p	MIMAT0000066	MTFR1	9650	CLASH	23622248	Unspecified
							hsa-let-7e-5p	MIMAT0000066	VGLL4	9686	CLASH	23622248	Unspecified
							hsa-let-7e-5p	MIMAT0000066	KIAA0100	9703	CLASH	23622248	Unspecified
							hsa-let-7e-5p	MIMAT0000066	KIAA0355	9710	CLASH	23622248	Unspecified
							hsa-let-7e-5p	MIMAT0000066	SETD1A	9739	CLASH	23622248	Unspecified
							hsa-let-7e-5p	MIMAT0000066	MATR3	9782	CLASH	23622248	Unspecified
							hsa-let-7e-5p	MIMAT0000066	SPCS2	9789	CLASH	23622248	Unspecified
							hsa-let-7e-5p	MIMAT0000066	UBAP2L	9898	CLASH	23622248	Unspecified
							hsa-let-7e-5p	MIMAT0000066	ARNT2	9915	CLASH	23622248	Unspecified
							hsa-let-7e-5p	MIMAT0000066	RBM8A	9939	CLASH	23622248	Unspecified
							hsa-let-7e-5p	MIMAT0000066	SUGP2	10147	CLASH	23622248	Unspecified
							hsa-let-7e-5p	MIMAT0000066	SERF2	10169	CLASH	23622248	Unspecified
							hsa-let-7e-5p	MIMAT0000066	ZNF256	10172	CLASH	23622248	Unspecified
							hsa-let-7e-5p	MIMAT0000066	LHFPL2	10184	CLASH	23622248	Unspecified
							hsa-let-7e-5p	MIMAT0000066	KATNB1	10300	CLASH	23622248	Unspecified
							hsa-let-7e-5p	MIMAT0000066	TUBA1B	10376	CLASH	23622248	Unspecified
							hsa-let-7e-5p	MIMAT0000066	TUBB4B	10383	CLASH	23622248	Unspecified
							hsa-let-7e-5p	MIMAT0000066	RBM14	10432	CLASH	23622248	Unspecified
							hsa-let-7e-5p	MIMAT0000066	LRRC41	10489	CLASH	23622248	Unspecified
							hsa-let-7e-5p	MIMAT0000066	CARM1	10498	CLASH	23622248	Unspecified
							hsa-let-7e-5p	MIMAT0000066	SEMA4B	10509	CLASH	23622248	Unspecified
							hsa-let-7e-5p	MIMAT0000066	PRPF8	10594	CLASH	23622248	Unspecified
							hsa-let-7e-5p	MIMAT0000066	CELF2	10659	CLASH	23622248	Unspecified
							hsa-let-7e-5p	MIMAT0000066	RAI2	10742	CLASH	23622248	Unspecified
							hsa-let-7e-5p	MIMAT0000066	WDR4	10785	CLASH	23622248	Unspecified
							hsa-let-7e-5p	MIMAT0000066	SUB1	10923	CLASH	23622248	Unspecified
							hsa-let-7e-5p	MIMAT0000066	YWHAQ	10971	CLASH	23622248	Unspecified
							hsa-let-7e-5p	MIMAT0000066	HNRNPUL1	11100	CLASH	23622248	Unspecified
							hsa-let-7e-5p	MIMAT0000066	SEC23IP	11196	CLASH	23622248	Unspecified
							hsa-let-7e-5p	MIMAT0000066	CA5B	11238	CLASH	23622248	Unspecified
							hsa-let-7e-5p	MIMAT0000066	ATXN2L	11273	CLASH	23622248	Unspecified
							hsa-let-7e-5p	MIMAT0000066	COPG1	22820	CLASH	23622248	Unspecified
							hsa-let-7e-5p	MIMAT0000066	ZNF652	22834	CLASH	23622248	Unspecified
							hsa-let-7e-5p	MIMAT0000066	DZIP1	22873	CLASH	23622248	Unspecified
							hsa-let-7e-5p	MIMAT0000066	SCMH1	22955	CLASH	23622248	Unspecified
							hsa-let-7e-5p	MIMAT0000066	PDCD11	22984	CLASH	23622248	Unspecified
							hsa-let-7e-5p	MIMAT0000066	WDFY3	23001	CLASH	23622248	Unspecified
							hsa-let-7e-5p	MIMAT0000066	DAAM1	23002	CLASH	23622248	Unspecified
							hsa-let-7e-5p	MIMAT0000066	TTLL12	23170	CLASH	23622248	Unspecified
							hsa-let-7e-5p	MIMAT0000066	PSME4	23198	CLASH	23622248	Unspecified
							hsa-let-7e-5p	MIMAT0000066	PACS2	23241	CLASH	23622248	Unspecified
							hsa-let-7e-5p	MIMAT0000066	RPRD2	23248	CLASH	23622248	Unspecified
							hsa-let-7e-5p	MIMAT0000066	PSD3	23362	CLASH	23622248	Unspecified
							hsa-let-7e-5p	MIMAT0000066	MED13L	23389	CLASH	23622248	Unspecified
							hsa-let-7e-5p	MIMAT0000066	TDRD7	23424	CLASH	23622248	Unspecified
							hsa-let-7e-5p	MIMAT0000066	PHF3	23469	CLASH	23622248	Unspecified
							hsa-let-7e-5p	MIMAT0000066	PES1	23481	CLASH	23622248	Unspecified
							hsa-let-7e-5p	MIMAT0000066	MACF1	23499	CLASH	23622248	Unspecified
							hsa-let-7e-5p	MIMAT0000066	SUZ12	23512	CLASH	23622248	Unspecified
							hsa-let-7e-5p	MIMAT0000066	PIGN	23556	CLASH	23622248	Unspecified
							hsa-let-7e-5p	MIMAT0000066	MTCH2	23788	CLASH	23622248	Unspecified
							hsa-let-7e-5p	MIMAT0000066	BRI3	25798	CLASH	23622248	Unspecified
							hsa-let-7e-5p	MIMAT0000066	NOCT	25819	CLASH	23622248	Unspecified
							hsa-let-7e-5p	MIMAT0000066	ZNF451	26036	CLASH	23622248	Unspecified
							hsa-let-7e-5p	MIMAT0000066	APPL1	26060	CLASH	23622248	Unspecified
							hsa-let-7e-5p	MIMAT0000066	SERBP1	26135	CLASH	23622248	Unspecified
							hsa-let-7e-5p	MIMAT0000066	RSL1D1	26156	CLASH	23622248	Unspecified
							hsa-let-7e-5p	MIMAT0000066	AGO2	27161	CLASH	23622248	Unspecified
							hsa-let-7e-5p	MIMAT0000066	SGSM3	27352	CLASH	23622248	Unspecified
							hsa-let-7e-5p	MIMAT0000066	SLCO4A1	28231	CLASH	23622248	Unspecified
							hsa-let-7e-5p	MIMAT0000066	SLCO3A1	28232	CLASH	23622248	Unspecified
							hsa-let-7e-5p	MIMAT0000066	CCDC113	29070	CLASH	23622248	Unspecified
							hsa-let-7e-5p	MIMAT0000066	GTPBP8	29083	CLASH	23622248	Unspecified
							hsa-let-7e-5p	MIMAT0000066	RACGAP1	29127	CLASH	23622248	Unspecified
							hsa-let-7e-5p	MIMAT0000066	CCDC106	29903	CLASH	23622248	Unspecified
							hsa-let-7e-5p	MIMAT0000066	DCAF8	50717	CLASH	23622248	Unspecified
							hsa-let-7e-5p	MIMAT0000066	SHANK1	50944	CLASH	23622248	Unspecified
							hsa-let-7e-5p	MIMAT0000066	MRPS2	51116	CLASH	23622248	Unspecified
							hsa-let-7e-5p	MIMAT0000066	PIGP	51227	CLASH	23622248	Unspecified
							hsa-let-7e-5p	MIMAT0000066	COX16	51241	CLASH	23622248	Unspecified
							hsa-let-7e-5p	MIMAT0000066	CWC15	51503	CLASH	23622248	Unspecified
							hsa-let-7e-5p	MIMAT0000066	LSR	51599	CLASH	23622248	Unspecified
							hsa-let-7e-5p	MIMAT0000066	SLC38A2	54407	CLASH	23622248	Unspecified
							hsa-let-7e-5p	MIMAT0000066	DGCR8	54487	CLASH	23622248	Unspecified
							hsa-let-7e-5p	MIMAT0000066	2020-03-05	54708	CLASH	23622248	Unspecified
							hsa-let-7e-5p	MIMAT0000066	UHRF1BP1	54887	CLASH	23622248	Unspecified
							hsa-let-7e-5p	MIMAT0000066	ZNF770	54989	CLASH	23622248	Unspecified
							hsa-let-7e-5p	MIMAT0000066	BSDC1	55108	CLASH	23622248	Unspecified
							hsa-let-7e-5p	MIMAT0000066	VPS13D	55187	CLASH	23622248	Unspecified
							hsa-let-7e-5p	MIMAT0000066	NUDT15	55270	CLASH	23622248	Unspecified
							hsa-let-7e-5p	MIMAT0000066	PLCXD1	55344	CLASH	23622248	Unspecified
							hsa-let-7e-5p	MIMAT0000066	BMP2K	55589	CLASH	23622248	Unspecified
							hsa-let-7e-5p	MIMAT0000066	OTUD5	55593	CLASH	23622248	Unspecified
							hsa-let-7e-5p	MIMAT0000066	OTUB1	55611	CLASH	23622248	Unspecified
							hsa-let-7e-5p	MIMAT0000066	KRBOX4	55634	CLASH	23622248	Unspecified
							hsa-let-7e-5p	MIMAT0000066	CHD7	55636	CLASH	23622248	Unspecified
							hsa-let-7e-5p	MIMAT0000066	HIF1AN	55662	CLASH	23622248	Unspecified
							hsa-let-7e-5p	MIMAT0000066	RABL6	55684	CLASH	23622248	Unspecified
							hsa-let-7e-5p	MIMAT0000066	RCOR3	55758	CLASH	23622248	Unspecified
							hsa-let-7e-5p	MIMAT0000066	DCAF6	55827	CLASH	23622248	Unspecified
							hsa-let-7e-5p	MIMAT0000066	USE1	55850	CLASH	23622248	Unspecified
							hsa-let-7e-5p	MIMAT0000066	ZKSCAN7	55888	CLASH	23622248	Unspecified
							hsa-let-7e-5p	MIMAT0000066	LRRC8A	56262	CLASH	23622248	Unspecified
							hsa-let-7e-5p	MIMAT0000066	UGGT1	56886	CLASH	23622248	Unspecified
							hsa-let-7e-5p	MIMAT0000066	STARD7	56910	CLASH	23622248	Unspecified
							hsa-let-7e-5p	MIMAT0000066	NCLN	56926	CLASH	23622248	Unspecified
							hsa-let-7e-5p	MIMAT0000066	FAM219B	57184	CLASH	23622248	Unspecified
							hsa-let-7e-5p	MIMAT0000066	SCYL1	57410	CLASH	23622248	Unspecified
							hsa-let-7e-5p	MIMAT0000066	RHBDD2	57414	CLASH	23622248	Unspecified
							hsa-let-7e-5p	MIMAT0000066	BAHCC1	57597	CLASH	23622248	Unspecified
							hsa-let-7e-5p	MIMAT0000066	WDR48	57599	CLASH	23622248	Unspecified
							hsa-let-7e-5p	MIMAT0000066	USP37	57695	CLASH	23622248	Unspecified
							hsa-let-7e-5p	MIMAT0000066	FAM160B1	57700	CLASH	23622248	Unspecified
							hsa-let-7e-5p	MIMAT0000066	NCKAP5L	57701	CLASH	23622248	Unspecified
							hsa-let-7e-5p	MIMAT0000066	SPCS3	60559	CLASH	23622248	Unspecified
							hsa-let-7e-5p	MIMAT0000066	THADA	63892	CLASH	23622248	Unspecified
							hsa-let-7e-5p	MIMAT0000066	RRAGC	64121	CLASH	23622248	Unspecified
							hsa-let-7e-5p	MIMAT0000066	MTMR14	64419	CLASH	23622248	Unspecified
							hsa-let-7e-5p	MIMAT0000066	SMAP2	64744	CLASH	23622248	Unspecified
							hsa-let-7e-5p	MIMAT0000066	RMND5A	64795	CLASH	23622248	Unspecified
							hsa-let-7e-5p	MIMAT0000066	NT5DC2	64943	CLASH	23622248	Unspecified
							hsa-let-7e-5p	MIMAT0000066	SLC2A11	66035	CLASH	23622248	Unspecified
							hsa-let-7e-5p	MIMAT0000066	RNF26	79102	CLASH	23622248	Unspecified
							hsa-let-7e-5p	MIMAT0000066	C12orf49	79794	CLASH	23622248	Unspecified
							hsa-let-7e-5p	MIMAT0000066	AGMAT	79814	CLASH	23622248	Unspecified
							hsa-let-7e-5p	MIMAT0000066	ALG13	79868	CLASH	23622248	Unspecified
							hsa-let-7e-5p	MIMAT0000066	NAA60	79903	CLASH	23622248	Unspecified
							hsa-let-7e-5p	MIMAT0000066	NRSN2	80023	CLASH	23622248	Unspecified
							hsa-let-7e-5p	MIMAT0000066	CTC1	80169	CLASH	23622248	Unspecified
							hsa-let-7e-5p	MIMAT0000066	CHD9	80205	CLASH	23622248	Unspecified
							hsa-let-7e-5p	MIMAT0000066	RCC1L	81554	CLASH	23622248	Unspecified
							hsa-let-7e-5p	MIMAT0000066	CDCA3	83461	CLASH	23622248	Unspecified
							hsa-let-7e-5p	MIMAT0000066	KATNAL1	84056	CLASH	23622248	Unspecified
							hsa-let-7e-5p	MIMAT0000066	UTP15	84135	CLASH	23622248	Unspecified
							hsa-let-7e-5p	MIMAT0000066	NICN1	84276	CLASH	23622248	Unspecified
							hsa-let-7e-5p	MIMAT0000066	TMEM107	84314	CLASH	23622248	Unspecified
							hsa-let-7e-5p	MIMAT0000066	C19orf48	84798	CLASH	23622248	Unspecified
							hsa-let-7e-5p	MIMAT0000066	ARHGAP19	84986	CLASH	23622248	Unspecified
							hsa-let-7e-5p	MIMAT0000066	COX14	84987	CLASH	23622248	Unspecified
							hsa-let-7e-5p	MIMAT0000066	LMLN	89782	CLASH	23622248	Unspecified
							hsa-let-7e-5p	MIMAT0000066	HS6ST2	90161	CLASH	23622248	Unspecified
							hsa-let-7e-5p	MIMAT0000066	CCDC97	90324	CLASH	23622248	Unspecified
							hsa-let-7e-5p	MIMAT0000066	DHX57	90957	CLASH	23622248	Unspecified
							hsa-let-7e-5p	MIMAT0000066	ANKRD40	91369	CLASH	23622248	Unspecified
							hsa-let-7e-5p	MIMAT0000066	ELMSAN1	91748	CLASH	23622248	Unspecified
							hsa-let-7e-5p	MIMAT0000066	CABLES1	91768	CLASH	23622248	Unspecified
							hsa-let-7e-5p	MIMAT0000066	TIMM50	92609	CLASH	23622248	Unspecified
							hsa-let-7e-5p	MIMAT0000066	TBC1D31	93594	CLASH	23622248	Unspecified
							hsa-let-7e-5p	MIMAT0000066	PIGS	94005	CLASH	23622248	Unspecified
							hsa-let-7e-5p	MIMAT0000066	AEBP2	121536	CLASH	23622248	Unspecified
							hsa-let-7e-5p	MIMAT0000066	ZFP3	124961	CLASH	23622248	Unspecified
							hsa-let-7e-5p	MIMAT0000066	IRGQ	126298	CLASH	23622248	Unspecified
							hsa-let-7e-5p	MIMAT0000066	DCBLD2	131566	CLASH	23622248	Unspecified
							hsa-let-7e-5p	MIMAT0000066	UROC1	131669	CLASH	23622248	Unspecified
							hsa-let-7e-5p	MIMAT0000066	OR7D2	162998	CLASH	23622248	Unspecified
							hsa-let-7e-5p	MIMAT0000066	PAPD4	167153	CLASH	23622248	Unspecified
							hsa-let-7e-5p	MIMAT0000066	HIPK1	204851	CLASH	23622248	Unspecified
							hsa-let-7e-5p	MIMAT0000066	JMJD1C	221037	CLASH	23622248	Unspecified
							hsa-let-7e-5p	MIMAT0000066	SPATA13	221178	CLASH	23622248	Unspecified
							hsa-let-7e-5p	MIMAT0000066	JAZF1	221895	CLASH	23622248	Unspecified
							hsa-let-7e-5p	MIMAT0000066	UBN2	254048	CLASH	23622248	Unspecified
							hsa-let-7e-5p	MIMAT0000066	NUDT8	254552	CLASH	23622248	Unspecified
							hsa-let-7e-5p	MIMAT0000066	MS4A10	341116	CLASH	23622248	Unspecified
							hsa-let-7e-5p	MIMAT0000066	ZNF284	342909	CLASH	23622248	Unspecified
							hsa-let-7e-5p	MIMAT0000066	SKA2	348235	CLASH	23622248	Unspecified
							hsa-let-7e-5p	MIMAT0000066	ZNF805	390980	CLASH	23622248	Unspecified
							hsa-let-7e-5p	MIMAT0000066	PRAMEF13	400736	CLASH	23622248	Unspecified
							hsa-let-7e-5p	MIMAT0000066	CENPP	401541	CLASH	23622248	Unspecified
							hsa-let-7e-5p	MIMAT0000066	HIST2H2BF	440689	CLASH	23622248	Unspecified
							hsa-let-7e-5p	MIMAT0000066	ZFP62	643836	CLASH	23622248	Unspecified
							hsa-let-7e-5p	MIMAT0000066	FOXD4L6	653404	CLASH	23622248	Unspecified
							hsa-let-7e-5p	MIMAT0000066	C11orf91	100131378	CLASH	23622248	Unspecified
							hsa-let-7e-5p	MIMAT0000066	OCLN	100506658	CLASH	23622248	Unspecified
							hsa-let-7f-5p	MIMAT0000067	ATP2A2	488	CLASH	23622248	Unspecified
							hsa-let-7f-5p	MIMAT0000067	ALDH7A1	501	CLASH	23622248	Unspecified
							hsa-let-7f-5p	MIMAT0000067	ATP5B	506	CLASH	23622248	Unspecified
							hsa-let-7f-5p	MIMAT0000067	ATR	545	CLASH	23622248	Unspecified
							hsa-let-7f-5p	MIMAT0000067	CCNG1	900	CLASH	23622248	Unspecified
							hsa-let-7f-5p	MIMAT0000067	DYNC1LI2	1783	CLASH	23622248	Unspecified
							hsa-let-7f-5p	MIMAT0000067	EDA	1896	CLASH	23622248	Unspecified
							hsa-let-7f-5p	MIMAT0000067	GLUL	2752	CLASH	23622248	Unspecified
							hsa-let-7f-5p	MIMAT0000067	GTF2E1	2960	CLASH	23622248	Unspecified
							hsa-let-7f-5p	MIMAT0000067	HNRNPA2B1	3181	CLASH	23622248	Unspecified
							hsa-let-7f-5p	MIMAT0000067	ND4	4538	CLASH	23622248	Unspecified
							hsa-let-7f-5p	MIMAT0000067	ND5	4540	CLASH	23622248	Unspecified
							hsa-let-7f-5p	MIMAT0000067	NARS	4677	CLASH	23622248	Unspecified
							hsa-let-7f-5p	MIMAT0000067	ROR2	4920	CLASH	23622248	Unspecified
							hsa-let-7f-5p	MIMAT0000067	SMARCC1	6599	CLASH	23622248	Unspecified
							hsa-let-7f-5p	MIMAT0000067	SNRPC	6631	CLASH	23622248	Unspecified
							hsa-let-7f-5p	MIMAT0000067	SP1	6667	CLASH	23622248	Unspecified
							hsa-let-7f-5p	MIMAT0000067	ELOA	6924	CLASH	23622248	Unspecified
							hsa-let-7f-5p	MIMAT0000067	THOC5	8563	CLASH	23622248	Unspecified
							hsa-let-7f-5p	MIMAT0000067	SLC25A12	8604	CLASH	23622248	Unspecified
							hsa-let-7f-5p	MIMAT0000067	EIF3C	8663	CLASH	23622248	Unspecified
							hsa-let-7f-5p	MIMAT0000067	GBF1	8729	CLASH	23622248	Unspecified
							hsa-let-7f-5p	MIMAT0000067	BAZ1B	9031	CLASH	23622248	Unspecified
							hsa-let-7f-5p	MIMAT0000067	USP2	9099	CLASH	23622248	Unspecified
							hsa-let-7f-5p	MIMAT0000067	CCNB2	9133	CLASH	23622248	Unspecified
							hsa-let-7f-5p	MIMAT0000067	RABEP1	9135	CLASH	23622248	Unspecified
							hsa-let-7f-5p	MIMAT0000067	SLC33A1	9197	CLASH	23622248	Unspecified
							hsa-let-7f-5p	MIMAT0000067	CNOT8	9337	CLASH	23622248	Unspecified
							hsa-let-7f-5p	MIMAT0000067	SART3	9733	CLASH	23622248	Unspecified
							hsa-let-7f-5p	MIMAT0000067	UBAP2L	9898	CLASH	23622248	Unspecified
							hsa-let-7f-5p	MIMAT0000067	TSPAN3	10099	CLASH	23622248	Unspecified
							hsa-let-7f-5p	MIMAT0000067	SF3A1	10291	CLASH	23622248	Unspecified
							hsa-let-7f-5p	MIMAT0000067	MSL3	10943	CLASH	23622248	Unspecified
							hsa-let-7f-5p	MIMAT0000067	YWHAQ	10971	CLASH	23622248	Unspecified
							hsa-let-7f-5p	MIMAT0000067	ASCC3	10973	CLASH	23622248	Unspecified
							hsa-let-7f-5p	MIMAT0000067	HNRNPUL1	11100	CLASH	23622248	Unspecified
							hsa-let-7f-5p	MIMAT0000067	NUDT4	11163	CLASH	23622248	Unspecified
							hsa-let-7f-5p	MIMAT0000067	ATXN2L	11273	CLASH	23622248	Unspecified
							hsa-let-7f-5p	MIMAT0000067	TAB2	23118	CLASH	23622248	Unspecified
							hsa-let-7f-5p	MIMAT0000067	ARL6IP1	23204	CLASH	23622248	Unspecified
							hsa-let-7f-5p	MIMAT0000067	LARP1	23367	CLASH	23622248	Unspecified
							hsa-let-7f-5p	MIMAT0000067	ANP32C	23520	CLASH	23622248	Unspecified
							hsa-let-7f-5p	MIMAT0000067	ARMC8	25852	CLASH	23622248	Unspecified
							hsa-let-7f-5p	MIMAT0000067	ASTE1	28990	CLASH	23622248	Unspecified
							hsa-let-7f-5p	MIMAT0000067	ATL1	51062	CLASH	23622248	Unspecified
							hsa-let-7f-5p	MIMAT0000067	YARS2	51067	CLASH	23622248	Unspecified
							hsa-let-7f-5p	MIMAT0000067	SPTBN5	51332	CLASH	23622248	Unspecified
							hsa-let-7f-5p	MIMAT0000067	BCOR	54880	CLASH	23622248	Unspecified
							hsa-let-7f-5p	MIMAT0000067	UBAP2	55833	CLASH	23622248	Unspecified
							hsa-let-7f-5p	MIMAT0000067	CAPRIN2	65981	CLASH	23622248	Unspecified
							hsa-let-7f-5p	MIMAT0000067	USP45	85015	CLASH	23622248	Unspecified
							hsa-let-7f-5p	MIMAT0000067	MTSS1L	92154	CLASH	23622248	Unspecified
							hsa-let-7f-5p	MIMAT0000067	ZC3H18	124245	CLASH	23622248	Unspecified
							hsa-let-7f-5p	MIMAT0000067	ZNF280B	140883	CLASH	23622248	Unspecified
							hsa-let-7f-5p	MIMAT0000067	CNEP1R1	255919	CLASH	23622248	Unspecified
							hsa-let-7f-5p	MIMAT0000067	CEP170B	283638	CLASH	23622248	Unspecified
							hsa-mir-15a-5p	MIMAT0000068	ACVR1B	91	CLASH	23622248	Unspecified
							hsa-mir-15a-5p	MIMAT0000068	ATP6AP1	537	CLASH	23622248	Unspecified
							hsa-mir-15a-5p	MIMAT0000068	KIF1A	547	CLASH	23622248	Unspecified
							hsa-mir-15a-5p	MIMAT0000068	CALD1	800	CLASH	23622248	Unspecified
							hsa-mir-15a-5p	MIMAT0000068	CHD4	1108	CLASH	23622248	Unspecified
							hsa-mir-15a-5p	MIMAT0000068	CNN3	1266	CLASH	23622248	Unspecified
							hsa-mir-15a-5p	MIMAT0000068	ATF2	1386	CLASH	23622248	Unspecified
							hsa-mir-15a-5p	MIMAT0000068	GDI2	2665	CLASH	23622248	Unspecified
							hsa-mir-15a-5p	MIMAT0000068	GCLM	2730	CLASH	23622248	Unspecified
							hsa-mir-15a-5p	MIMAT0000068	MYBL1	4603	CLASH	23622248	Unspecified
							hsa-mir-15a-5p	MIMAT0000068	NAB1	4664	CLASH	23622248	Unspecified
							hsa-mir-15a-5p	MIMAT0000068	NOP2	4839	CLASH	23622248	Unspecified
							hsa-mir-15a-5p	MIMAT0000068	ODC1	4953	CLASH	23622248	Unspecified
							hsa-mir-15a-5p	MIMAT0000068	MAPK6	5597	CLASH	23622248	Unspecified
							hsa-mir-15a-5p	MIMAT0000068	PSMC4	5704	CLASH	23622248	Unspecified
							hsa-mir-15a-5p	MIMAT0000068	TTC1	7265	CLASH	23622248	Unspecified
							hsa-mir-15a-5p	MIMAT0000068	PDHX	8050	CLASH	23622248	Unspecified
							hsa-mir-15a-5p	MIMAT0000068	IKBKG	8517	CLASH	23622248	Unspecified
							hsa-mir-15a-5p	MIMAT0000068	PREB	10113	CLASH	23622248	Unspecified
							hsa-mir-15a-5p	MIMAT0000068	TRIM28	10155	CLASH	23622248	Unspecified
							hsa-mir-15a-5p	MIMAT0000068	RPP30	10556	CLASH	23622248	Unspecified
							hsa-mir-15a-5p	MIMAT0000068	CCT6B	10693	CLASH	23622248	Unspecified
							hsa-mir-15a-5p	MIMAT0000068	PRDX3	10935	CLASH	23622248	Unspecified
							hsa-mir-15a-5p	MIMAT0000068	SEC63	11231	CLASH	23622248	Unspecified
							hsa-mir-15a-5p	MIMAT0000068	CLCC1	23155	CLASH	23622248	Unspecified
							hsa-mir-15a-5p	MIMAT0000068	CABIN1	23523	CLASH	23622248	Unspecified
							hsa-mir-15a-5p	MIMAT0000068	DSTYK	25778	CLASH	23622248	Unspecified
							hsa-mir-15a-5p	MIMAT0000068	FBXO3	26273	CLASH	23622248	Unspecified
							hsa-mir-15a-5p	MIMAT0000068	PLA2G2D	26279	CLASH	23622248	Unspecified
							hsa-mir-15a-5p	MIMAT0000068	PCF11	51585	CLASH	23622248	Unspecified
							hsa-mir-15a-5p	MIMAT0000068	BRWD1	54014	CLASH	23622248	Unspecified
							hsa-mir-15a-5p	MIMAT0000068	ASNSD1	54529	CLASH	23622248	Unspecified
							hsa-mir-15a-5p	MIMAT0000068	TMEM214	54867	CLASH	23622248	Unspecified
							hsa-mir-15a-5p	MIMAT0000068	SNX6	58533	CLASH	23622248	Unspecified
							hsa-mir-15a-5p	MIMAT0000068	RGPD5	84220	CLASH	23622248	Unspecified
							hsa-mir-15a-5p	MIMAT0000068	HIST1H2BK	85236	CLASH	23622248	Unspecified
							hsa-mir-15a-5p	MIMAT0000068	CCNYL1	151195	CLASH	23622248	Unspecified
							hsa-mir-15a-5p	MIMAT0000068	PTAR1	375743	CLASH	23622248	Unspecified
							hsa-mir-16-5p	MIMAT0000069	ABCB7	22	CLASH	23622248	Unspecified
							hsa-mir-16-5p	MIMAT0000069	ACTB	60	CLASH	23622248	Unspecified
							hsa-mir-16-5p	MIMAT0000069	ACTN4	81	CLASH	23622248	Unspecified
							hsa-mir-16-5p	MIMAT0000069	ACTN1	87	CLASH	23622248	Unspecified
							hsa-mir-16-5p	MIMAT0000069	ADK	132	CLASH	23622248	Unspecified
							hsa-mir-16-5p	MIMAT0000069	AGER	177	CLASH	23622248	Unspecified
							hsa-mir-16-5p	MIMAT0000069	APLNR	187	CLASH	23622248	Unspecified
							hsa-mir-16-5p	MIMAT0000069	AMPD1	270	CLASH	23622248	Unspecified
							hsa-mir-16-5p	MIMAT0000069	ATP5A1	498	CLASH	23622248	Unspecified
							hsa-mir-16-5p	MIMAT0000069	ATP5C1	509	CLASH	23622248	Unspecified
							hsa-mir-16-5p	MIMAT0000069	CACNB2	783	CLASH	23622248	Unspecified
							hsa-mir-16-5p	MIMAT0000069	CHD3	1107	CLASH	23622248	Unspecified
							hsa-mir-16-5p	MIMAT0000069	CLTC	1213	CLASH	23622248	Unspecified
							hsa-mir-16-5p	MIMAT0000069	CNN3	1266	CLASH	23622248	Unspecified
							hsa-mir-16-5p	MIMAT0000069	CNP	1267	CLASH	23622248	Unspecified
							hsa-mir-16-5p	MIMAT0000069	COL4A1	1282	CLASH	23622248	Unspecified
							hsa-mir-16-5p	MIMAT0000069	COL4A2	1284	CLASH	23622248	Unspecified
							hsa-mir-16-5p	MIMAT0000069	CTSD	1509	CLASH	23622248	Unspecified
							hsa-mir-16-5p	MIMAT0000069	CYP27B1	1594	CLASH	23622248	Unspecified
							hsa-mir-16-5p	MIMAT0000069	DDX6	1656	CLASH	23622248	Unspecified
							hsa-mir-16-5p	MIMAT0000069	TOR1A	1861	CLASH	23622248	Unspecified
							hsa-mir-16-5p	MIMAT0000069	MEGF8	1954	CLASH	23622248	Unspecified
							hsa-mir-16-5p	MIMAT0000069	FAT2	2196	CLASH	23622248	Unspecified
							hsa-mir-16-5p	MIMAT0000069	FECH	2235	CLASH	23622248	Unspecified
							hsa-mir-16-5p	MIMAT0000069	FLNA	2316	CLASH	23622248	Unspecified
							hsa-mir-16-5p	MIMAT0000069	GNB2	2783	CLASH	23622248	Unspecified
							hsa-mir-16-5p	MIMAT0000069	GOT2	2806	CLASH	23622248	Unspecified
							hsa-mir-16-5p	MIMAT0000069	HIST1H1C	3006	CLASH	23622248	Unspecified
							hsa-mir-16-5p	MIMAT0000069	H2AFX	3014	CLASH	23622248	Unspecified
							hsa-mir-16-5p	MIMAT0000069	HTT	3064	CLASH	23622248	Unspecified
							hsa-mir-16-5p	MIMAT0000069	HMGN1	3150	CLASH	23622248	Unspecified
							hsa-mir-16-5p	MIMAT0000069	HNRNPF	3185	CLASH	23622248	Unspecified
							hsa-mir-16-5p	MIMAT0000069	HNRNPL	3191	CLASH	23622248	Unspecified
							hsa-mir-16-5p	MIMAT0000069	HOXD13	3239	CLASH	23622248	Unspecified
							hsa-mir-16-5p	MIMAT0000069	IDS	3423	CLASH	23622248	Unspecified
							hsa-mir-16-5p	MIMAT0000069	IGSF1	3547	CLASH	23622248	Unspecified
							hsa-mir-16-5p	MIMAT0000069	JAK2	3717	CLASH	23622248	Unspecified
							hsa-mir-16-5p	MIMAT0000069	KCND3	3752	CLASH	23622248	Unspecified
							hsa-mir-16-5p	MIMAT0000069	KCNS2	3788	CLASH	23622248	Unspecified
							hsa-mir-16-5p	MIMAT0000069	IPO5	3843	CLASH	23622248	Unspecified
							hsa-mir-16-5p	MIMAT0000069	LIG4	3981	CLASH	23622248	Unspecified
							hsa-mir-16-5p	MIMAT0000069	ABCC1	4363	CLASH	23622248	Unspecified
							hsa-mir-16-5p	MIMAT0000069	COX1	4512	CLASH	23622248	Unspecified
							hsa-mir-16-5p	MIMAT0000069	NUP98	4928	CLASH	23622248	Unspecified
							hsa-mir-16-5p	MIMAT0000069	PDE3B	5140	CLASH	23622248	Unspecified
							hsa-mir-16-5p	MIMAT0000069	PHEX	5251	CLASH	23622248	Unspecified
							hsa-mir-16-5p	MIMAT0000069	POLB	5423	CLASH	23622248	Unspecified
							hsa-mir-16-5p	MIMAT0000069	POLR2A	5430	CLASH	23622248	Unspecified
							hsa-mir-16-5p	MIMAT0000069	PPP2R1B	5519	CLASH	23622248	Unspecified
							hsa-mir-16-5p	MIMAT0000069	PSMC1	5700	CLASH	23622248	Unspecified
							hsa-mir-16-5p	MIMAT0000069	RAN	5901	CLASH	23622248	Unspecified
							hsa-mir-16-5p	MIMAT0000069	RPS3	6188	CLASH	23622248	Unspecified
							hsa-mir-16-5p	MIMAT0000069	RPS17	6218	CLASH	23622248	Unspecified
							hsa-mir-16-5p	MIMAT0000069	RPS24	6229	CLASH	23622248	Unspecified
							hsa-mir-16-5p	MIMAT0000069	SBF1	6305	CLASH	23622248	Unspecified
							hsa-mir-16-5p	MIMAT0000069	SLC4A2	6522	CLASH	23622248	Unspecified
							hsa-mir-16-5p	MIMAT0000069	SLC9A2	6549	CLASH	23622248	Unspecified
							hsa-mir-16-5p	MIMAT0000069	SLC19A1	6573	CLASH	23622248	Unspecified
							hsa-mir-16-5p	MIMAT0000069	SMARCA4	6597	CLASH	23622248	Unspecified
							hsa-mir-16-5p	MIMAT0000069	SUPT5H	6829	CLASH	23622248	Unspecified
							hsa-mir-16-5p	MIMAT0000069	TBP	6908	CLASH	23622248	Unspecified
							hsa-mir-16-5p	MIMAT0000069	TCP1	6950	CLASH	23622248	Unspecified
							hsa-mir-16-5p	MIMAT0000069	TEP1	7011	CLASH	23622248	Unspecified
							hsa-mir-16-5p	MIMAT0000069	TFRC	7037	CLASH	23622248	Unspecified
							hsa-mir-16-5p	MIMAT0000069	TIMP3	7078	CLASH	23622248	Unspecified
							hsa-mir-16-5p	MIMAT0000069	CLIP2	7461	CLASH	23622248	Unspecified
							hsa-mir-16-5p	MIMAT0000069	ZFPL1	7542	CLASH	23622248	Unspecified
							hsa-mir-16-5p	MIMAT0000069	TUBA1A	7846	CLASH	23622248	Unspecified
							hsa-mir-16-5p	MIMAT0000069	MLF2	8079	CLASH	23622248	Unspecified
							hsa-mir-16-5p	MIMAT0000069	NPRL3	8131	CLASH	23622248	Unspecified
							hsa-mir-16-5p	MIMAT0000069	HIST1H2AJ	8331	CLASH	23622248	Unspecified
							hsa-mir-16-5p	MIMAT0000069	HIST1H2BC	8347	CLASH	23622248	Unspecified
							hsa-mir-16-5p	MIMAT0000069	HIST1H4B	8366	CLASH	23622248	Unspecified
							hsa-mir-16-5p	MIMAT0000069	PIP4K2B	8396	CLASH	23622248	Unspecified
							hsa-mir-16-5p	MIMAT0000069	ULK1	8408	CLASH	23622248	Unspecified
							hsa-mir-16-5p	MIMAT0000069	IRS4	8471	CLASH	23622248	Unspecified
							hsa-mir-16-5p	MIMAT0000069	PDXK	8566	CLASH	23622248	Unspecified
							hsa-mir-16-5p	MIMAT0000069	PCDHGB4	8641	CLASH	23622248	Unspecified
							hsa-mir-16-5p	MIMAT0000069	TNK1	8711	CLASH	23622248	Unspecified
							hsa-mir-16-5p	MIMAT0000069	GPAA1	8733	CLASH	23622248	Unspecified
							hsa-mir-16-5p	MIMAT0000069	RIOK3	8780	CLASH	23622248	Unspecified
							hsa-mir-16-5p	MIMAT0000069	SOCS2	8835	CLASH	23622248	Unspecified
							hsa-mir-16-5p	MIMAT0000069	NR1I2	8856	CLASH	23622248	Unspecified
							hsa-mir-16-5p	MIMAT0000069	ATP6V0E1	8992	CLASH	23622248	Unspecified
							hsa-mir-16-5p	MIMAT0000069	PGLYRP1	8993	CLASH	23622248	Unspecified
							hsa-mir-16-5p	MIMAT0000069	BAZ1B	9031	CLASH	23622248	Unspecified
							hsa-mir-16-5p	MIMAT0000069	BTAF1	9044	CLASH	23622248	Unspecified
							hsa-mir-16-5p	MIMAT0000069	SART1	9092	CLASH	23622248	Unspecified
							hsa-mir-16-5p	MIMAT0000069	USP8	9101	CLASH	23622248	Unspecified
							hsa-mir-16-5p	MIMAT0000069	GPR55	9290	CLASH	23622248	Unspecified
							hsa-mir-16-5p	MIMAT0000069	TXNL1	9352	CLASH	23622248	Unspecified
							hsa-mir-16-5p	MIMAT0000069	LONP1	9361	CLASH	23622248	Unspecified
							hsa-mir-16-5p	MIMAT0000069	NRXN1	9378	CLASH	23622248	Unspecified
							hsa-mir-16-5p	MIMAT0000069	RPH3AL	9501	CLASH	23622248	Unspecified
							hsa-mir-16-5p	MIMAT0000069	TRAF4	9618	CLASH	23622248	Unspecified
							hsa-mir-16-5p	MIMAT0000069	NUP155	9631	CLASH	23622248	Unspecified
							hsa-mir-16-5p	MIMAT0000069	DHX38	9785	CLASH	23622248	Unspecified
							hsa-mir-16-5p	MIMAT0000069	ARMCX2	9823	CLASH	23622248	Unspecified
							hsa-mir-16-5p	MIMAT0000069	MED24	9862	CLASH	23622248	Unspecified
							hsa-mir-16-5p	MIMAT0000069	MRC2	9902	CLASH	23622248	Unspecified
							hsa-mir-16-5p	MIMAT0000069	MED12	9968	CLASH	23622248	Unspecified
							hsa-mir-16-5p	MIMAT0000069	2020-03-06	10299	CLASH	23622248	Unspecified
							hsa-mir-16-5p	MIMAT0000069	SEC24B	10427	CLASH	23622248	Unspecified
							hsa-mir-16-5p	MIMAT0000069	CHERP	10523	CLASH	23622248	Unspecified
							hsa-mir-16-5p	MIMAT0000069	PRPF8	10594	CLASH	23622248	Unspecified
							hsa-mir-16-5p	MIMAT0000069	TGOLN2	10618	CLASH	23622248	Unspecified
							hsa-mir-16-5p	MIMAT0000069	CCT8	10694	CLASH	23622248	Unspecified
							hsa-mir-16-5p	MIMAT0000069	TCFL5	10732	CLASH	23622248	Unspecified
							hsa-mir-16-5p	MIMAT0000069	TUBGCP2	10844	CLASH	23622248	Unspecified
							hsa-mir-16-5p	MIMAT0000069	MSL3	10943	CLASH	23622248	Unspecified
							hsa-mir-16-5p	MIMAT0000069	TMED1	11018	CLASH	23622248	Unspecified
							hsa-mir-16-5p	MIMAT0000069	PTPRT	11122	CLASH	23622248	Unspecified
							hsa-mir-16-5p	MIMAT0000069	NUDT3	11165	CLASH	23622248	Unspecified
							hsa-mir-16-5p	MIMAT0000069	NISCH	11188	CLASH	23622248	Unspecified
							hsa-mir-16-5p	MIMAT0000069	IRAK3	11213	CLASH	23622248	Unspecified
							hsa-mir-16-5p	MIMAT0000069	AKAP13	11214	CLASH	23622248	Unspecified
							hsa-mir-16-5p	MIMAT0000069	NXPH2	11249	CLASH	23622248	Unspecified
							hsa-mir-16-5p	MIMAT0000069	DHX30	22907	CLASH	23622248	Unspecified
							hsa-mir-16-5p	MIMAT0000069	SPEN	23013	CLASH	23622248	Unspecified
							hsa-mir-16-5p	MIMAT0000069	FNBP1	23048	CLASH	23622248	Unspecified
							hsa-mir-16-5p	MIMAT0000069	DDN	23109	CLASH	23622248	Unspecified
							hsa-mir-16-5p	MIMAT0000069	ZZEF1	23140	CLASH	23622248	Unspecified
							hsa-mir-16-5p	MIMAT0000069	PLEKHM2	23207	CLASH	23622248	Unspecified
							hsa-mir-16-5p	MIMAT0000069	SYT11	23208	CLASH	23622248	Unspecified
							hsa-mir-16-5p	MIMAT0000069	XPO6	23214	CLASH	23622248	Unspecified
							hsa-mir-16-5p	MIMAT0000069	FAM208A	23272	CLASH	23622248	Unspecified
							hsa-mir-16-5p	MIMAT0000069	FBXW11	23291	CLASH	23622248	Unspecified
							hsa-mir-16-5p	MIMAT0000069	DOCK9	23348	CLASH	23622248	Unspecified
							hsa-mir-16-5p	MIMAT0000069	SF3B3	23450	CLASH	23622248	Unspecified
							hsa-mir-16-5p	MIMAT0000069	CABIN1	23523	CLASH	23622248	Unspecified
							hsa-mir-16-5p	MIMAT0000069	GTPBP4	23560	CLASH	23622248	Unspecified
							hsa-mir-16-5p	MIMAT0000069	ARL2BP	23568	CLASH	23622248	Unspecified
							hsa-mir-16-5p	MIMAT0000069	PLD3	23646	CLASH	23622248	Unspecified
							hsa-mir-16-5p	MIMAT0000069	LSM5	23658	CLASH	23622248	Unspecified
							hsa-mir-16-5p	MIMAT0000069	FSCN2	25794	CLASH	23622248	Unspecified
							hsa-mir-16-5p	MIMAT0000069	BAMBI	25805	CLASH	23622248	Unspecified
							hsa-mir-16-5p	MIMAT0000069	IBTK	25998	CLASH	23622248	Unspecified
							hsa-mir-16-5p	MIMAT0000069	SENP6	26054	CLASH	23622248	Unspecified
							hsa-mir-16-5p	MIMAT0000069	TES	26136	CLASH	23622248	Unspecified
							hsa-mir-16-5p	MIMAT0000069	RSL1D1	26156	CLASH	23622248	Unspecified
							hsa-mir-16-5p	MIMAT0000069	FBXO3	26273	CLASH	23622248	Unspecified
							hsa-mir-16-5p	MIMAT0000069	PTPN18	26469	CLASH	23622248	Unspecified
							hsa-mir-16-5p	MIMAT0000069	IL36RN	26525	CLASH	23622248	Unspecified
							hsa-mir-16-5p	MIMAT0000069	BEX3	27018	CLASH	23622248	Unspecified
							hsa-mir-16-5p	MIMAT0000069	SND1	27044	CLASH	23622248	Unspecified
							hsa-mir-16-5p	MIMAT0000069	FAM155B	27112	CLASH	23622248	Unspecified
							hsa-mir-16-5p	MIMAT0000069	ZNF638	27332	CLASH	23622248	Unspecified
							hsa-mir-16-5p	MIMAT0000069	HDHD5	27440	CLASH	23622248	Unspecified
							hsa-mir-16-5p	MIMAT0000069	CCDC59	29080	CLASH	23622248	Unspecified
							hsa-mir-16-5p	MIMAT0000069	EEF2K	29904	CLASH	23622248	Unspecified
							hsa-mir-16-5p	MIMAT0000069	PRELID3B	51012	CLASH	23622248	Unspecified
							hsa-mir-16-5p	MIMAT0000069	TMED7	51014	CLASH	23622248	Unspecified
							hsa-mir-16-5p	MIMAT0000069	NMD3	51068	CLASH	23622248	Unspecified
							hsa-mir-16-5p	MIMAT0000069	IER3IP1	51124	CLASH	23622248	Unspecified
							hsa-mir-16-5p	MIMAT0000069	GOLGA7	51125	CLASH	23622248	Unspecified
							hsa-mir-16-5p	MIMAT0000069	LIMA1	51474	CLASH	23622248	Unspecified
							hsa-mir-16-5p	MIMAT0000069	CYB5R1	51706	CLASH	23622248	Unspecified
							hsa-mir-16-5p	MIMAT0000069	COQ3	51805	CLASH	23622248	Unspecified
							hsa-mir-16-5p	MIMAT0000069	WDR5B	54554	CLASH	23622248	Unspecified
							hsa-mir-16-5p	MIMAT0000069	BNC2	54796	CLASH	23622248	Unspecified
							hsa-mir-16-5p	MIMAT0000069	NSUN2	54888	CLASH	23622248	Unspecified
							hsa-mir-16-5p	MIMAT0000069	INO80D	54891	CLASH	23622248	Unspecified
							hsa-mir-16-5p	MIMAT0000069	SEMA4C	54910	CLASH	23622248	Unspecified
							hsa-mir-16-5p	MIMAT0000069	IMPAD1	54928	CLASH	23622248	Unspecified
							hsa-mir-16-5p	MIMAT0000069	SLC25A38	54977	CLASH	23622248	Unspecified
							hsa-mir-16-5p	MIMAT0000069	HEATR3	55027	CLASH	23622248	Unspecified
							hsa-mir-16-5p	MIMAT0000069	SEC61A2	55176	CLASH	23622248	Unspecified
							hsa-mir-16-5p	MIMAT0000069	SETD5	55209	CLASH	23622248	Unspecified
							hsa-mir-16-5p	MIMAT0000069	UFSP2	55325	CLASH	23622248	Unspecified
							hsa-mir-16-5p	MIMAT0000069	LAPTM4B	55353	CLASH	23622248	Unspecified
							hsa-mir-16-5p	MIMAT0000069	DHTKD1	55526	CLASH	23622248	Unspecified
							hsa-mir-16-5p	MIMAT0000069	ZNF280C	55609	CLASH	23622248	Unspecified
							hsa-mir-16-5p	MIMAT0000069	BTBD2	55643	CLASH	23622248	Unspecified
							hsa-mir-16-5p	MIMAT0000069	KANSL3	55683	CLASH	23622248	Unspecified
							hsa-mir-16-5p	MIMAT0000069	TSR1	55720	CLASH	23622248	Unspecified
							hsa-mir-16-5p	MIMAT0000069	TXLNG	55787	CLASH	23622248	Unspecified
							hsa-mir-16-5p	MIMAT0000069	CSGALNACT1	55790	CLASH	23622248	Unspecified
							hsa-mir-16-5p	MIMAT0000069	OTUD7B	56957	CLASH	23622248	Unspecified
							hsa-mir-16-5p	MIMAT0000069	PPP4R3B	57223	CLASH	23622248	Unspecified
							hsa-mir-16-5p	MIMAT0000069	S100A14	57402	CLASH	23622248	Unspecified
							hsa-mir-16-5p	MIMAT0000069	PRR12	57479	CLASH	23622248	Unspecified
							hsa-mir-16-5p	MIMAT0000069	ZBTB2	57621	CLASH	23622248	Unspecified
							hsa-mir-16-5p	MIMAT0000069	CAMSAP3	57662	CLASH	23622248	Unspecified
							hsa-mir-16-5p	MIMAT0000069	DHX35	60625	CLASH	23622248	Unspecified
							hsa-mir-16-5p	MIMAT0000069	XYLT1	64131	CLASH	23622248	Unspecified
							hsa-mir-16-5p	MIMAT0000069	XPO4	64328	CLASH	23622248	Unspecified
							hsa-mir-16-5p	MIMAT0000069	IKZF4	64375	CLASH	23622248	Unspecified
							hsa-mir-16-5p	MIMAT0000069	MMP25	64386	CLASH	23622248	Unspecified
							hsa-mir-16-5p	MIMAT0000069	CREB3L2	64764	CLASH	23622248	Unspecified
							hsa-mir-16-5p	MIMAT0000069	NT5DC2	64943	CLASH	23622248	Unspecified
							hsa-mir-16-5p	MIMAT0000069	UBE2Z	65264	CLASH	23622248	Unspecified
							hsa-mir-16-5p	MIMAT0000069	YIPF2	78992	CLASH	23622248	Unspecified
							hsa-mir-16-5p	MIMAT0000069	VKORC1	79001	CLASH	23622248	Unspecified
							hsa-mir-16-5p	MIMAT0000069	MIS12	79003	CLASH	23622248	Unspecified
							hsa-mir-16-5p	MIMAT0000069	CAMKV	79012	CLASH	23622248	Unspecified
							hsa-mir-16-5p	MIMAT0000069	ROGDI	79641	CLASH	23622248	Unspecified
							hsa-mir-16-5p	MIMAT0000069	FASTKD1	79675	CLASH	23622248	Unspecified
							hsa-mir-16-5p	MIMAT0000069	GPR157	80045	CLASH	23622248	Unspecified
							hsa-mir-16-5p	MIMAT0000069	MYO19	80179	CLASH	23622248	Unspecified
							hsa-mir-16-5p	MIMAT0000069	ORAI2	80228	CLASH	23622248	Unspecified
							hsa-mir-16-5p	MIMAT0000069	THAP7	80764	CLASH	23622248	Unspecified
							hsa-mir-16-5p	MIMAT0000069	HM13	81502	CLASH	23622248	Unspecified
							hsa-mir-16-5p	MIMAT0000069	TDRD3	81550	CLASH	23622248	Unspecified
							hsa-mir-16-5p	MIMAT0000069	PLEKHN1	84069	CLASH	23622248	Unspecified
							hsa-mir-16-5p	MIMAT0000069	ZNF644	84146	CLASH	23622248	Unspecified
							hsa-mir-16-5p	MIMAT0000069	NEURL4	84461	CLASH	23622248	Unspecified
							hsa-mir-16-5p	MIMAT0000069	USMG5	84833	CLASH	23622248	Unspecified
							hsa-mir-16-5p	MIMAT0000069	HIST1H2BK	85236	CLASH	23622248	Unspecified
							hsa-mir-16-5p	MIMAT0000069	DIXDC1	85458	CLASH	23622248	Unspecified
							hsa-mir-16-5p	MIMAT0000069	TRIM4	89122	CLASH	23622248	Unspecified
							hsa-mir-16-5p	MIMAT0000069	NAV2	89797	CLASH	23622248	Unspecified
							hsa-mir-16-5p	MIMAT0000069	KIAA2013	90231	CLASH	23622248	Unspecified
							hsa-mir-16-5p	MIMAT0000069	OTULIN	90268	CLASH	23622248	Unspecified
							hsa-mir-16-5p	MIMAT0000069	RP1L1	94137	CLASH	23622248	Unspecified
							hsa-mir-16-5p	MIMAT0000069	EGLN2	112398	CLASH	23622248	Unspecified
							hsa-mir-16-5p	MIMAT0000069	GLB1L3	112937	CLASH	23622248	Unspecified
							hsa-mir-16-5p	MIMAT0000069	LMTK3	114783	CLASH	23622248	Unspecified
							hsa-mir-16-5p	MIMAT0000069	OTOL1	131149	CLASH	23622248	Unspecified
							hsa-mir-16-5p	MIMAT0000069	KLF14	136259	CLASH	23622248	Unspecified
							hsa-mir-16-5p	MIMAT0000069	LYPD2	137797	CLASH	23622248	Unspecified
							hsa-mir-16-5p	MIMAT0000069	UBXN2B	137886	CLASH	23622248	Unspecified
							hsa-mir-16-5p	MIMAT0000069	CPNE8	144402	CLASH	23622248	Unspecified
							hsa-mir-16-5p	MIMAT0000069	SLFN13	146857	CLASH	23622248	Unspecified
							hsa-mir-16-5p	MIMAT0000069	MOB3C	148932	CLASH	23622248	Unspecified
							hsa-mir-16-5p	MIMAT0000069	FBXO41	150726	CLASH	23622248	Unspecified
							hsa-mir-16-5p	MIMAT0000069	ZNF827	152485	CLASH	23622248	Unspecified
							hsa-mir-16-5p	MIMAT0000069	RUNDC3B	154661	CLASH	23622248	Unspecified
							hsa-mir-16-5p	MIMAT0000069	ADAD2	161931	CLASH	23622248	Unspecified
							hsa-mir-16-5p	MIMAT0000069	ZNF791	163049	CLASH	23622248	Unspecified
							hsa-mir-16-5p	MIMAT0000069	LONRF2	164832	CLASH	23622248	Unspecified
							hsa-mir-16-5p	MIMAT0000069	STT3B	201595	CLASH	23622248	Unspecified
							hsa-mir-16-5p	MIMAT0000069	TMEM154	201799	CLASH	23622248	Unspecified
							hsa-mir-16-5p	MIMAT0000069	TIGD3	220359	CLASH	23622248	Unspecified
							hsa-mir-16-5p	MIMAT0000069	BRAT1	221927	CLASH	23622248	Unspecified
							hsa-mir-16-5p	MIMAT0000069	SERINC5	256987	CLASH	23622248	Unspecified
							hsa-mir-16-5p	MIMAT0000069	KLHL34	257240	CLASH	23622248	Unspecified
							hsa-mir-16-5p	MIMAT0000069	C19orf54	284325	CLASH	23622248	Unspecified
							hsa-mir-16-5p	MIMAT0000069	ALKAL2	285016	CLASH	23622248	Unspecified
							hsa-mir-16-5p	MIMAT0000069	ARL10	285598	CLASH	23622248	Unspecified
							hsa-mir-16-5p	MIMAT0000069	NAT8L	339983	CLASH	23622248	Unspecified
							hsa-mir-16-5p	MIMAT0000069	AQP12B	653437	CLASH	23622248	Unspecified
							hsa-mir-16-5p	MIMAT0000069	GSTT2B	653689	CLASH	23622248	Unspecified
							hsa-mir-16-5p	MIMAT0000069	POTEF	728378	CLASH	23622248	Unspecified
							hsa-mir-17-5p	MIMAT0000070	ADARB1	104	CLASH	23622248	Unspecified
							hsa-mir-17-5p	MIMAT0000070	AK1	203	CLASH	23622248	Unspecified
							hsa-mir-17-5p	MIMAT0000070	AMD1	262	CLASH	23622248	Unspecified
							hsa-mir-17-5p	MIMAT0000070	APEX1	328	CLASH	23622248	Unspecified
							hsa-mir-17-5p	MIMAT0000070	ARHGAP5	394	CLASH	23622248	Unspecified
							hsa-mir-17-5p	MIMAT0000070	ASNS	440	CLASH	23622248	Unspecified
							hsa-mir-17-5p	MIMAT0000070	ATF3	467	CLASH	23622248	Unspecified
							hsa-mir-17-5p	MIMAT0000070	ATP5B	506	CLASH	23622248	Unspecified
							hsa-mir-17-5p	MIMAT0000070	ATRX	546	CLASH	23622248	Unspecified
							hsa-mir-17-5p	MIMAT0000070	KIF1A	547	CLASH	23622248	Unspecified
							hsa-mir-17-5p	MIMAT0000070	BLVRA	644	CLASH	23622248	Unspecified
							hsa-mir-17-5p	MIMAT0000070	CANX	821	CLASH	23622248	Unspecified
							hsa-mir-17-5p	MIMAT0000070	CBL	867	CLASH	23622248	Unspecified
							hsa-mir-17-5p	MIMAT0000070	CCT6A	908	CLASH	23622248	Unspecified
							hsa-mir-17-5p	MIMAT0000070	CETN2	1069	CLASH	23622248	Unspecified
							hsa-mir-17-5p	MIMAT0000070	CHD4	1108	CLASH	23622248	Unspecified
							hsa-mir-17-5p	MIMAT0000070	CLPTM1	1209	CLASH	23622248	Unspecified
							hsa-mir-17-5p	MIMAT0000070	MAP3K8	1326	CLASH	23622248	Unspecified
							hsa-mir-17-5p	MIMAT0000070	COX7B	1349	CLASH	23622248	Unspecified
							hsa-mir-17-5p	MIMAT0000070	CPE	1363	CLASH	23622248	Unspecified
							hsa-mir-17-5p	MIMAT0000070	EEF1A1	1915	CLASH	23622248	Unspecified
							hsa-mir-17-5p	MIMAT0000070	EPB41L2	2037	CLASH	23622248	Unspecified
							hsa-mir-17-5p	MIMAT0000070	ERCC2	2068	CLASH	23622248	Unspecified
							hsa-mir-17-5p	MIMAT0000070	FANCA	2175	CLASH	23622248	Unspecified
							hsa-mir-17-5p	MIMAT0000070	FASN	2194	CLASH	23622248	Unspecified
							hsa-mir-17-5p	MIMAT0000070	FER	2241	CLASH	23622248	Unspecified
							hsa-mir-17-5p	MIMAT0000070	FTH1	2495	CLASH	23622248	Unspecified
							hsa-mir-17-5p	MIMAT0000070	GAPDH	2597	CLASH	23622248	Unspecified
							hsa-mir-17-5p	MIMAT0000070	KAT2A	2648	CLASH	23622248	Unspecified
							hsa-mir-17-5p	MIMAT0000070	GNB1	2782	CLASH	23622248	Unspecified
							hsa-mir-17-5p	MIMAT0000070	GPI	2821	CLASH	23622248	Unspecified
							hsa-mir-17-5p	MIMAT0000070	GPM6A	2823	CLASH	23622248	Unspecified
							hsa-mir-17-5p	MIMAT0000070	HTT	3064	CLASH	23622248	Unspecified
							hsa-mir-17-5p	MIMAT0000070	HNRNPU	3192	CLASH	23622248	Unspecified
							hsa-mir-17-5p	MIMAT0000070	HSP90AA1	3320	CLASH	23622248	Unspecified
							hsa-mir-17-5p	MIMAT0000070	IGFBP5	3488	CLASH	23622248	Unspecified
							hsa-mir-17-5p	MIMAT0000070	ILF3	3609	CLASH	23622248	Unspecified
							hsa-mir-17-5p	MIMAT0000070	IRAK1	3654	CLASH	23622248	Unspecified
							hsa-mir-17-5p	MIMAT0000070	KIF5C	3800	CLASH	23622248	Unspecified
							hsa-mir-17-5p	MIMAT0000070	RPSA	3921	CLASH	23622248	Unspecified
							hsa-mir-17-5p	MIMAT0000070	NBR1	4077	CLASH	23622248	Unspecified
							hsa-mir-17-5p	MIMAT0000070	SMAD3	4088	CLASH	23622248	Unspecified
							hsa-mir-17-5p	MIMAT0000070	MBNL1	4154	CLASH	23622248	Unspecified
							hsa-mir-17-5p	MIMAT0000070	MDK	4192	CLASH	23622248	Unspecified
							hsa-mir-17-5p	MIMAT0000070	MEN1	4221	CLASH	23622248	Unspecified
							hsa-mir-17-5p	MIMAT0000070	MKI67	4288	CLASH	23622248	Unspecified
							hsa-mir-17-5p	MIMAT0000070	MAP3K9	4293	CLASH	23622248	Unspecified
							hsa-mir-17-5p	MIMAT0000070	KMT2A	4297	CLASH	23622248	Unspecified
							hsa-mir-17-5p	MIMAT0000070	MNT	4335	CLASH	23622248	Unspecified
							hsa-mir-17-5p	MIMAT0000070	ATP6	4508	CLASH	23622248	Unspecified
							hsa-mir-17-5p	MIMAT0000070	COX2	4513	CLASH	23622248	Unspecified
							hsa-mir-17-5p	MIMAT0000070	ND2	4536	CLASH	23622248	Unspecified
							hsa-mir-17-5p	MIMAT0000070	ND4	4538	CLASH	23622248	Unspecified
							hsa-mir-17-5p	MIMAT0000070	NAP1L1	4673	CLASH	23622248	Unspecified
							hsa-mir-17-5p	MIMAT0000070	NONO	4841	CLASH	23622248	Unspecified
							hsa-mir-17-5p	MIMAT0000070	NOTCH2	4853	CLASH	23622248	Unspecified
							hsa-mir-17-5p	MIMAT0000070	NPAS2	4862	CLASH	23622248	Unspecified
							hsa-mir-17-5p	MIMAT0000070	PER1	5187	CLASH	23622248	Unspecified
							hsa-mir-17-5p	MIMAT0000070	PGAM1	5223	CLASH	23622248	Unspecified
							hsa-mir-17-5p	MIMAT0000070	SLC25A3	5250	CLASH	23622248	Unspecified
							hsa-mir-17-5p	MIMAT0000070	PIK3CA	5290	CLASH	23622248	Unspecified
							hsa-mir-17-5p	MIMAT0000070	PLAG1	5324	CLASH	23622248	Unspecified
							hsa-mir-17-5p	MIMAT0000070	CTSA	5476	CLASH	23622248	Unspecified
							hsa-mir-17-5p	MIMAT0000070	PPP1CA	5499	CLASH	23622248	Unspecified
							hsa-mir-17-5p	MIMAT0000070	PPP2R1A	5518	CLASH	23622248	Unspecified
							hsa-mir-17-5p	MIMAT0000070	PTBP1	5725	CLASH	23622248	Unspecified
							hsa-mir-17-5p	MIMAT0000070	QARS	5859	CLASH	23622248	Unspecified
							hsa-mir-17-5p	MIMAT0000070	RLF	6018	CLASH	23622248	Unspecified
							hsa-mir-17-5p	MIMAT0000070	RPL7	6129	CLASH	23622248	Unspecified
							hsa-mir-17-5p	MIMAT0000070	RPL21	6144	CLASH	23622248	Unspecified
							hsa-mir-17-5p	MIMAT0000070	RPL37	6167	CLASH	23622248	Unspecified
							hsa-mir-17-5p	MIMAT0000070	RPS15A	6210	CLASH	23622248	Unspecified
							hsa-mir-17-5p	MIMAT0000070	RYR2	6262	CLASH	23622248	Unspecified
							hsa-mir-17-5p	MIMAT0000070	ATXN7	6314	CLASH	23622248	Unspecified
							hsa-mir-17-5p	MIMAT0000070	SDHA	6389	CLASH	23622248	Unspecified
							hsa-mir-17-5p	MIMAT0000070	TRA2B	6434	CLASH	23622248	Unspecified
							hsa-mir-17-5p	MIMAT0000070	STIL	6491	CLASH	23622248	Unspecified
							hsa-mir-17-5p	MIMAT0000070	SLC16A2	6567	CLASH	23622248	Unspecified
							hsa-mir-17-5p	MIMAT0000070	STK11	6794	CLASH	23622248	Unspecified
							hsa-mir-17-5p	MIMAT0000070	SUOX	6821	CLASH	23622248	Unspecified
							hsa-mir-17-5p	MIMAT0000070	SURF4	6836	CLASH	23622248	Unspecified
							hsa-mir-17-5p	MIMAT0000070	TCEA2	6919	CLASH	23622248	Unspecified
							hsa-mir-17-5p	MIMAT0000070	TJP1	7082	CLASH	23622248	Unspecified
							hsa-mir-17-5p	MIMAT0000070	TSC2	7249	CLASH	23622248	Unspecified
							hsa-mir-17-5p	MIMAT0000070	UQCRFS1	7386	CLASH	23622248	Unspecified
							hsa-mir-17-5p	MIMAT0000070	PUDP	8226	CLASH	23622248	Unspecified
							hsa-mir-17-5p	MIMAT0000070	TRRAP	8295	CLASH	23622248	Unspecified
							hsa-mir-17-5p	MIMAT0000070	HIST1H2AM	8336	CLASH	23622248	Unspecified
							hsa-mir-17-5p	MIMAT0000070	HIST2H2AA3	8337	CLASH	23622248	Unspecified
							hsa-mir-17-5p	MIMAT0000070	HIST1H4C	8364	CLASH	23622248	Unspecified
							hsa-mir-17-5p	MIMAT0000070	OFD1	8481	CLASH	23622248	Unspecified
							hsa-mir-17-5p	MIMAT0000070	COPS3	8533	CLASH	23622248	Unspecified
							hsa-mir-17-5p	MIMAT0000070	RTCA	8634	CLASH	23622248	Unspecified
							hsa-mir-17-5p	MIMAT0000070	EIF4G3	8672	CLASH	23622248	Unspecified
							hsa-mir-17-5p	MIMAT0000070	TMSB10	9168	CLASH	23622248	Unspecified
							hsa-mir-17-5p	MIMAT0000070	PTTG1	9232	CLASH	23622248	Unspecified
							hsa-mir-17-5p	MIMAT0000070	MFHAS1	9258	CLASH	23622248	Unspecified
							hsa-mir-17-5p	MIMAT0000070	UBE4A	9354	CLASH	23622248	Unspecified
							hsa-mir-17-5p	MIMAT0000070	FXR2	9513	CLASH	23622248	Unspecified
							hsa-mir-17-5p	MIMAT0000070	MORF4L2	9643	CLASH	23622248	Unspecified
							hsa-mir-17-5p	MIMAT0000070	KDM4A	9682	CLASH	23622248	Unspecified
							hsa-mir-17-5p	MIMAT0000070	UBE3C	9690	CLASH	23622248	Unspecified
							hsa-mir-17-5p	MIMAT0000070	DCAF1	9730	CLASH	23622248	Unspecified
							hsa-mir-17-5p	MIMAT0000070	MED12	9968	CLASH	23622248	Unspecified
							hsa-mir-17-5p	MIMAT0000070	MED13	9969	CLASH	23622248	Unspecified
							hsa-mir-17-5p	MIMAT0000070	HUWE1	10075	CLASH	23622248	Unspecified
							hsa-mir-17-5p	MIMAT0000070	ARPC2	10109	CLASH	23622248	Unspecified
							hsa-mir-17-5p	MIMAT0000070	TRAP1	10131	CLASH	23622248	Unspecified
							hsa-mir-17-5p	MIMAT0000070	OPTN	10133	CLASH	23622248	Unspecified
							hsa-mir-17-5p	MIMAT0000070	TOB1	10140	CLASH	23622248	Unspecified
							hsa-mir-17-5p	MIMAT0000070	RBM5	10181	CLASH	23622248	Unspecified
							hsa-mir-17-5p	MIMAT0000070	RTN3	10313	CLASH	23622248	Unspecified
							hsa-mir-17-5p	MIMAT0000070	TUBB4B	10383	CLASH	23622248	Unspecified
							hsa-mir-17-5p	MIMAT0000070	CAP1	10487	CLASH	23622248	Unspecified
							hsa-mir-17-5p	MIMAT0000070	PRPF8	10594	CLASH	23622248	Unspecified
							hsa-mir-17-5p	MIMAT0000070	PAIP1	10605	CLASH	23622248	Unspecified
							hsa-mir-17-5p	MIMAT0000070	PDLIM5	10611	CLASH	23622248	Unspecified
							hsa-mir-17-5p	MIMAT0000070	ERLIN1	10613	CLASH	23622248	Unspecified
							hsa-mir-17-5p	MIMAT0000070	HEXIM1	10614	CLASH	23622248	Unspecified
							hsa-mir-17-5p	MIMAT0000070	MGEA5	10724	CLASH	23622248	Unspecified
							hsa-mir-17-5p	MIMAT0000070	EHMT2	10919	CLASH	23622248	Unspecified
							hsa-mir-17-5p	MIMAT0000070	ACOT2	10965	CLASH	23622248	Unspecified
							hsa-mir-17-5p	MIMAT0000070	TMED10	10972	CLASH	23622248	Unspecified
							hsa-mir-17-5p	MIMAT0000070	IMMT	10989	CLASH	23622248	Unspecified
							hsa-mir-17-5p	MIMAT0000070	BAZ2A	11176	CLASH	23622248	Unspecified
							hsa-mir-17-5p	MIMAT0000070	ZNF507	22847	CLASH	23622248	Unspecified
							hsa-mir-17-5p	MIMAT0000070	PCNX1	22990	CLASH	23622248	Unspecified
							hsa-mir-17-5p	MIMAT0000070	MYCBP2	23077	CLASH	23622248	Unspecified
							hsa-mir-17-5p	MIMAT0000070	SIPA1L3	23094	CLASH	23622248	Unspecified
							hsa-mir-17-5p	MIMAT0000070	POGZ	23126	CLASH	23622248	Unspecified
							hsa-mir-17-5p	MIMAT0000070	DCUN1D4	23142	CLASH	23622248	Unspecified
							hsa-mir-17-5p	MIMAT0000070	LPIN1	23175	CLASH	23622248	Unspecified
							hsa-mir-17-5p	MIMAT0000070	GANAB	23193	CLASH	23622248	Unspecified
							hsa-mir-17-5p	MIMAT0000070	FBXO28	23219	CLASH	23622248	Unspecified
							hsa-mir-17-5p	MIMAT0000070	DNMBP	23268	CLASH	23622248	Unspecified
							hsa-mir-17-5p	MIMAT0000070	PSD3	23362	CLASH	23622248	Unspecified
							hsa-mir-17-5p	MIMAT0000070	LARP1	23367	CLASH	23622248	Unspecified
							hsa-mir-17-5p	MIMAT0000070	TNPO3	23534	CLASH	23622248	Unspecified
							hsa-mir-17-5p	MIMAT0000070	BACE1	23621	CLASH	23622248	Unspecified
							hsa-mir-17-5p	MIMAT0000070	PPP1R15A	23645	CLASH	23622248	Unspecified
							hsa-mir-17-5p	MIMAT0000070	ARIH1	25820	CLASH	23622248	Unspecified
							hsa-mir-17-5p	MIMAT0000070	RTTN	25914	CLASH	23622248	Unspecified
							hsa-mir-17-5p	MIMAT0000070	LSM14A	26065	CLASH	23622248	Unspecified
							hsa-mir-17-5p	MIMAT0000070	NOC2L	26155	CLASH	23622248	Unspecified
							hsa-mir-17-5p	MIMAT0000070	UBE2S	27338	CLASH	23622248	Unspecified
							hsa-mir-17-5p	MIMAT0000070	CPSF1	29894	CLASH	23622248	Unspecified
							hsa-mir-17-5p	MIMAT0000070	RMDN1	51115	CLASH	23622248	Unspecified
							hsa-mir-17-5p	MIMAT0000070	JPT1	51155	CLASH	23622248	Unspecified
							hsa-mir-17-5p	MIMAT0000070	SLC25A37	51312	CLASH	23622248	Unspecified
							hsa-mir-17-5p	MIMAT0000070	FAM8A1	51439	CLASH	23622248	Unspecified
							hsa-mir-17-5p	MIMAT0000070	AZIN1	51582	CLASH	23622248	Unspecified
							hsa-mir-17-5p	MIMAT0000070	TAF9B	51616	CLASH	23622248	Unspecified
							hsa-mir-17-5p	MIMAT0000070	RAB23	51715	CLASH	23622248	Unspecified
							hsa-mir-17-5p	MIMAT0000070	GDAP1	54332	CLASH	23622248	Unspecified
							hsa-mir-17-5p	MIMAT0000070	MTRF1L	54516	CLASH	23622248	Unspecified
							hsa-mir-17-5p	MIMAT0000070	TRIM44	54765	CLASH	23622248	Unspecified
							hsa-mir-17-5p	MIMAT0000070	CHTF8	54921	CLASH	23622248	Unspecified
							hsa-mir-17-5p	MIMAT0000070	ELP2	55250	CLASH	23622248	Unspecified
							hsa-mir-17-5p	MIMAT0000070	TMEM19	55266	CLASH	23622248	Unspecified
							hsa-mir-17-5p	MIMAT0000070	DEPDC1	55635	CLASH	23622248	Unspecified
							hsa-mir-17-5p	MIMAT0000070	COA1	55744	CLASH	23622248	Unspecified
							hsa-mir-17-5p	MIMAT0000070	2020-09-11	55752	CLASH	23622248	Unspecified
							hsa-mir-17-5p	MIMAT0000070	TMEM165	55858	CLASH	23622248	Unspecified
							hsa-mir-17-5p	MIMAT0000070	ASH1L	55870	CLASH	23622248	Unspecified
							hsa-mir-17-5p	MIMAT0000070	SH3GLB2	56904	CLASH	23622248	Unspecified
							hsa-mir-17-5p	MIMAT0000070	DHX33	56919	CLASH	23622248	Unspecified
							hsa-mir-17-5p	MIMAT0000070	CCDC47	57003	CLASH	23622248	Unspecified
							hsa-mir-17-5p	MIMAT0000070	PELI1	57162	CLASH	23622248	Unspecified
							hsa-mir-17-5p	MIMAT0000070	PBXIP1	57326	CLASH	23622248	Unspecified
							hsa-mir-17-5p	MIMAT0000070	POGK	57645	CLASH	23622248	Unspecified
							hsa-mir-17-5p	MIMAT0000070	EPB41L5	57669	CLASH	23622248	Unspecified
							hsa-mir-17-5p	MIMAT0000070	ELMO2	63916	CLASH	23622248	Unspecified
							hsa-mir-17-5p	MIMAT0000070	NUCKS1	64710	CLASH	23622248	Unspecified
							hsa-mir-17-5p	MIMAT0000070	TBC1D15	64786	CLASH	23622248	Unspecified
							hsa-mir-17-5p	MIMAT0000070	TUT1	64852	CLASH	23622248	Unspecified
							hsa-mir-17-5p	MIMAT0000070	MRPS6	64968	CLASH	23622248	Unspecified
							hsa-mir-17-5p	MIMAT0000070	MRPL40	64976	CLASH	23622248	Unspecified
							hsa-mir-17-5p	MIMAT0000070	DCTPP1	79077	CLASH	23622248	Unspecified
							hsa-mir-17-5p	MIMAT0000070	ARHGAP10	79658	CLASH	23622248	Unspecified
							hsa-mir-17-5p	MIMAT0000070	TEFM	79736	CLASH	23622248	Unspecified
							hsa-mir-17-5p	MIMAT0000070	SYNDIG1	79953	CLASH	23622248	Unspecified
							hsa-mir-17-5p	MIMAT0000070	WDR82	80335	CLASH	23622248	Unspecified
							hsa-mir-17-5p	MIMAT0000070	TRIM11	81559	CLASH	23622248	Unspecified
							hsa-mir-17-5p	MIMAT0000070	RNF146	81847	CLASH	23622248	Unspecified
							hsa-mir-17-5p	MIMAT0000070	LAS1L	81887	CLASH	23622248	Unspecified
							hsa-mir-17-5p	MIMAT0000070	SLC25A28	81894	CLASH	23622248	Unspecified
							hsa-mir-17-5p	MIMAT0000070	HDAC10	83933	CLASH	23622248	Unspecified
							hsa-mir-17-5p	MIMAT0000070	ANKRD27	84079	CLASH	23622248	Unspecified
							hsa-mir-17-5p	MIMAT0000070	ZBED3	84327	CLASH	23622248	Unspecified
							hsa-mir-17-5p	MIMAT0000070	PCGF5	84333	CLASH	23622248	Unspecified
							hsa-mir-17-5p	MIMAT0000070	LCOR	84458	CLASH	23622248	Unspecified
							hsa-mir-17-5p	MIMAT0000070	USP38	84640	CLASH	23622248	Unspecified
							hsa-mir-17-5p	MIMAT0000070	TMTC4	84899	CLASH	23622248	Unspecified
							hsa-mir-17-5p	MIMAT0000070	ZNF598	90850	CLASH	23622248	Unspecified
							hsa-mir-17-5p	MIMAT0000070	MFSD4B	91749	CLASH	23622248	Unspecified
							hsa-mir-17-5p	MIMAT0000070	MOB1B	92597	CLASH	23622248	Unspecified
							hsa-mir-17-5p	MIMAT0000070	HIST3H2A	92815	CLASH	23622248	Unspecified
							hsa-mir-17-5p	MIMAT0000070	PIGS	94005	CLASH	23622248	Unspecified
							hsa-mir-17-5p	MIMAT0000070	CHST14	113189	CLASH	23622248	Unspecified
							hsa-mir-17-5p	MIMAT0000070	EFHC1	114327	CLASH	23622248	Unspecified
							hsa-mir-17-5p	MIMAT0000070	ZNF689	115509	CLASH	23622248	Unspecified
							hsa-mir-17-5p	MIMAT0000070	FOPNL	123811	CLASH	23622248	Unspecified
							hsa-mir-17-5p	MIMAT0000070	ZC3H18	124245	CLASH	23622248	Unspecified
							hsa-mir-17-5p	MIMAT0000070	EARS2	124454	CLASH	23622248	Unspecified
							hsa-mir-17-5p	MIMAT0000070	TRIM71	131405	CLASH	23622248	Unspecified
							hsa-mir-17-5p	MIMAT0000070	ARL9	132946	CLASH	23622248	Unspecified
							hsa-mir-17-5p	MIMAT0000070	ZSWIM3	140831	CLASH	23622248	Unspecified
							hsa-mir-17-5p	MIMAT0000070	TRUB1	142940	CLASH	23622248	Unspecified
							hsa-mir-17-5p	MIMAT0000070	PRICKLE1	144165	CLASH	23622248	Unspecified
							hsa-mir-17-5p	MIMAT0000070	RNF145	153830	CLASH	23622248	Unspecified
							hsa-mir-17-5p	MIMAT0000070	KCTD7	154881	CLASH	23622248	Unspecified
							hsa-mir-17-5p	MIMAT0000070	NAPEPLD	222236	CLASH	23622248	Unspecified
							hsa-mir-17-5p	MIMAT0000070	TMEM9	252839	CLASH	23622248	Unspecified
							hsa-mir-17-5p	MIMAT0000070	RALGAPA1	253959	CLASH	23622248	Unspecified
							hsa-mir-17-5p	MIMAT0000070	CNEP1R1	255919	CLASH	23622248	Unspecified
							hsa-mir-17-5p	MIMAT0000070	KANSL1	284058	CLASH	23622248	Unspecified
							hsa-mir-17-5p	MIMAT0000070	ZIK1	284307	CLASH	23622248	Unspecified
							hsa-mir-17-5p	MIMAT0000070	HIST2H3A	333932	CLASH	23622248	Unspecified
							hsa-mir-17-5p	MIMAT0000070	NAT8L	339983	CLASH	23622248	Unspecified
							hsa-mir-17-5p	MIMAT0000070	MUC21	394263	CLASH	23622248	Unspecified
							hsa-mir-17-5p	MIMAT0000070	HIST2H4B	554313	CLASH	23622248	Unspecified
							hsa-mir-17-5p	MIMAT0000070	SMIM15	643155	CLASH	23622248	Unspecified
							hsa-mir-17-5p	MIMAT0000070	SLC35E2B	728661	CLASH	23622248	Unspecified
							hsa-mir-18a-5p	MIMAT0000072	ABR	29	CLASH	23622248	Unspecified
							hsa-mir-18a-5p	MIMAT0000072	ARVCF	421	CLASH	23622248	Unspecified
							hsa-mir-18a-5p	MIMAT0000072	ATP1A1	476	CLASH	23622248	Unspecified
							hsa-mir-18a-5p	MIMAT0000072	ZFP36L2	678	CLASH	23622248	Unspecified
							hsa-mir-18a-5p	MIMAT0000072	CANX	821	CLASH	23622248	Unspecified
							hsa-mir-18a-5p	MIMAT0000072	CCT6A	908	CLASH	23622248	Unspecified
							hsa-mir-18a-5p	MIMAT0000072	CDC20	991	CLASH	23622248	Unspecified
							hsa-mir-18a-5p	MIMAT0000072	COX7B	1349	CLASH	23622248	Unspecified
							hsa-mir-18a-5p	MIMAT0000072	DDX5	1655	CLASH	23622248	Unspecified
							hsa-mir-18a-5p	MIMAT0000072	DIAPH1	1729	CLASH	23622248	Unspecified
							hsa-mir-18a-5p	MIMAT0000072	EEF1A1	1915	CLASH	23622248	Unspecified
							hsa-mir-18a-5p	MIMAT0000072	EEF2	1938	CLASH	23622248	Unspecified
							hsa-mir-18a-5p	MIMAT0000072	EIF4EBP2	1979	CLASH	23622248	Unspecified
							hsa-mir-18a-5p	MIMAT0000072	ETFA	2108	CLASH	23622248	Unspecified
							hsa-mir-18a-5p	MIMAT0000072	ETS2	2114	CLASH	23622248	Unspecified
							hsa-mir-18a-5p	MIMAT0000072	GCH1	2643	CLASH	23622248	Unspecified
							hsa-mir-18a-5p	MIMAT0000072	B4GALT1	2683	CLASH	23622248	Unspecified
							hsa-mir-18a-5p	MIMAT0000072	IGHMBP2	3508	CLASH	23622248	Unspecified
							hsa-mir-18a-5p	MIMAT0000072	RBPJ	3516	CLASH	23622248	Unspecified
							hsa-mir-18a-5p	MIMAT0000072	TNPO1	3842	CLASH	23622248	Unspecified
							hsa-mir-18a-5p	MIMAT0000072	MCM5	4174	CLASH	23622248	Unspecified
							hsa-mir-18a-5p	MIMAT0000072	PCNA	5111	CLASH	23622248	Unspecified
							hsa-mir-18a-5p	MIMAT0000072	PI4KB	5298	CLASH	23622248	Unspecified
							hsa-mir-18a-5p	MIMAT0000072	PON2	5445	CLASH	23622248	Unspecified
							hsa-mir-18a-5p	MIMAT0000072	PPIA	5478	CLASH	23622248	Unspecified
							hsa-mir-18a-5p	MIMAT0000072	RNF4	6047	CLASH	23622248	Unspecified
							hsa-mir-18a-5p	MIMAT0000072	RPL7A	6130	CLASH	23622248	Unspecified
							hsa-mir-18a-5p	MIMAT0000072	RPL9	6133	CLASH	23622248	Unspecified
							hsa-mir-18a-5p	MIMAT0000072	SRSF6	6431	CLASH	23622248	Unspecified
							hsa-mir-18a-5p	MIMAT0000072	TCEA2	6919	CLASH	23622248	Unspecified
							hsa-mir-18a-5p	MIMAT0000072	TCP1	6950	CLASH	23622248	Unspecified
							hsa-mir-18a-5p	MIMAT0000072	TLE3	7090	CLASH	23622248	Unspecified
							hsa-mir-18a-5p	MIMAT0000072	UBC	7316	CLASH	23622248	Unspecified
							hsa-mir-18a-5p	MIMAT0000072	CUL4A	8451	CLASH	23622248	Unspecified
							hsa-mir-18a-5p	MIMAT0000072	IRS4	8471	CLASH	23622248	Unspecified
							hsa-mir-18a-5p	MIMAT0000072	YBX3	8531	CLASH	23622248	Unspecified
							hsa-mir-18a-5p	MIMAT0000072	ADAM15	8751	CLASH	23622248	Unspecified
							hsa-mir-18a-5p	MIMAT0000072	HERC1	8925	CLASH	23622248	Unspecified
							hsa-mir-18a-5p	MIMAT0000072	PAPSS2	9060	CLASH	23622248	Unspecified
							hsa-mir-18a-5p	MIMAT0000072	PKMYT1	9088	CLASH	23622248	Unspecified
							hsa-mir-18a-5p	MIMAT0000072	ZMYM3	9203	CLASH	23622248	Unspecified
							hsa-mir-18a-5p	MIMAT0000072	LARGE1	9215	CLASH	23622248	Unspecified
							hsa-mir-18a-5p	MIMAT0000072	MDC1	9656	CLASH	23622248	Unspecified
							hsa-mir-18a-5p	MIMAT0000072	KIAA0100	9703	CLASH	23622248	Unspecified
							hsa-mir-18a-5p	MIMAT0000072	MATR3	9782	CLASH	23622248	Unspecified
							hsa-mir-18a-5p	MIMAT0000072	RACK1	10399	CLASH	23622248	Unspecified
							hsa-mir-18a-5p	MIMAT0000072	SEC24B	10427	CLASH	23622248	Unspecified
							hsa-mir-18a-5p	MIMAT0000072	LRRC41	10489	CLASH	23622248	Unspecified
							hsa-mir-18a-5p	MIMAT0000072	DCTN2	10540	CLASH	23622248	Unspecified
							hsa-mir-18a-5p	MIMAT0000072	RABAC1	10567	CLASH	23622248	Unspecified
							hsa-mir-18a-5p	MIMAT0000072	MSL3	10943	CLASH	23622248	Unspecified
							hsa-mir-18a-5p	MIMAT0000072	BVES	11149	CLASH	23622248	Unspecified
							hsa-mir-18a-5p	MIMAT0000072	SMCHD1	23347	CLASH	23622248	Unspecified
							hsa-mir-18a-5p	MIMAT0000072	DDAH1	23576	CLASH	23622248	Unspecified
							hsa-mir-18a-5p	MIMAT0000072	ZMYND8	23613	CLASH	23622248	Unspecified
							hsa-mir-18a-5p	MIMAT0000072	STX12	23673	CLASH	23622248	Unspecified
							hsa-mir-18a-5p	MIMAT0000072	CIZ1	25792	CLASH	23622248	Unspecified
							hsa-mir-18a-5p	MIMAT0000072	WWTR1	25937	CLASH	23622248	Unspecified
							hsa-mir-18a-5p	MIMAT0000072	SERBP1	26135	CLASH	23622248	Unspecified
							hsa-mir-18a-5p	MIMAT0000072	NBEA	26960	CLASH	23622248	Unspecified
							hsa-mir-18a-5p	MIMAT0000072	PELP1	27043	CLASH	23622248	Unspecified
							hsa-mir-18a-5p	MIMAT0000072	AFF4	27125	CLASH	23622248	Unspecified
							hsa-mir-18a-5p	MIMAT0000072	GLRX5	51218	CLASH	23622248	Unspecified
							hsa-mir-18a-5p	MIMAT0000072	WAC	51322	CLASH	23622248	Unspecified
							hsa-mir-18a-5p	MIMAT0000072	ERRFI1	54206	CLASH	23622248	Unspecified
							hsa-mir-18a-5p	MIMAT0000072	GDAP2	54834	CLASH	23622248	Unspecified
							hsa-mir-18a-5p	MIMAT0000072	ZNF770	54989	CLASH	23622248	Unspecified
							hsa-mir-18a-5p	MIMAT0000072	PNPO	55163	CLASH	23622248	Unspecified
							hsa-mir-18a-5p	MIMAT0000072	UBQLN4	56893	CLASH	23622248	Unspecified
							hsa-mir-18a-5p	MIMAT0000072	AHRR	57491	CLASH	23622248	Unspecified
							hsa-mir-18a-5p	MIMAT0000072	ZSWIM6	57688	CLASH	23622248	Unspecified
							hsa-mir-18a-5p	MIMAT0000072	TRAPPC1	58485	CLASH	23622248	Unspecified
							hsa-mir-18a-5p	MIMAT0000072	TUT1	64852	CLASH	23622248	Unspecified
							hsa-mir-18a-5p	MIMAT0000072	TXNDC15	79770	CLASH	23622248	Unspecified
							hsa-mir-18a-5p	MIMAT0000072	ZNF703	80139	CLASH	23622248	Unspecified
							hsa-mir-18a-5p	MIMAT0000072	MXD3	83463	CLASH	23622248	Unspecified
							hsa-mir-18a-5p	MIMAT0000072	FAM104A	84923	CLASH	23622248	Unspecified
							hsa-mir-18a-5p	MIMAT0000072	ORAI3	93129	CLASH	23622248	Unspecified
							hsa-mir-18a-5p	MIMAT0000072	CDCA5	113130	CLASH	23622248	Unspecified
							hsa-mir-18a-5p	MIMAT0000072	ACAP3	116983	CLASH	23622248	Unspecified
							hsa-mir-18a-5p	MIMAT0000072	LRIG3	121227	CLASH	23622248	Unspecified
							hsa-mir-18a-5p	MIMAT0000072	ZC3H18	124245	CLASH	23622248	Unspecified
							hsa-mir-18a-5p	MIMAT0000072	IRGQ	126298	CLASH	23622248	Unspecified
							hsa-mir-18a-5p	MIMAT0000072	FAM173B	134145	CLASH	23622248	Unspecified
							hsa-mir-18a-5p	MIMAT0000072	VPS37A	137492	CLASH	23622248	Unspecified
							hsa-mir-18a-5p	MIMAT0000072	PDIK1L	149420	CLASH	23622248	Unspecified
							hsa-mir-18a-5p	MIMAT0000072	SASS6	163786	CLASH	23622248	Unspecified
							hsa-mir-18a-5p	MIMAT0000072	RICTOR	253260	CLASH	23622248	Unspecified
							hsa-mir-18a-5p	MIMAT0000072	CXorf40B	541578	CLASH	23622248	Unspecified
							hsa-mir-19a-3p	MIMAT0000073	GRK6	2870	CLASH	23622248	Unspecified
							hsa-mir-19a-3p	MIMAT0000073	RNF4	6047	CLASH	23622248	Unspecified
							hsa-mir-19a-3p	MIMAT0000073	RPS6KA5	9252	CLASH	23622248	Unspecified
							hsa-mir-19a-3p	MIMAT0000073	KDELR2	11014	CLASH	23622248	Unspecified
							hsa-mir-19a-3p	MIMAT0000073	MTF2	22823	CLASH	23622248	Unspecified
							hsa-mir-19a-3p	MIMAT0000073	WDFY3	23001	CLASH	23622248	Unspecified
							hsa-mir-19a-3p	MIMAT0000073	PRRC2C	23215	CLASH	23622248	Unspecified
							hsa-mir-19a-3p	MIMAT0000073	TMEM87A	25963	CLASH	23622248	Unspecified
							hsa-mir-19b-3p	MIMAT0000074	AP2B1	163	CLASH	23622248	Unspecified
							hsa-mir-19b-3p	MIMAT0000074	ALAD	210	CLASH	23622248	Unspecified
							hsa-mir-19b-3p	MIMAT0000074	TSC22D3	1831	CLASH	23622248	Unspecified
							hsa-mir-19b-3p	MIMAT0000074	DEGS1	8560	CLASH	23622248	Unspecified
							hsa-mir-19b-3p	MIMAT0000074	NUTF2	10204	CLASH	23622248	Unspecified
							hsa-mir-19b-3p	MIMAT0000074	ZNF507	22847	CLASH	23622248	Unspecified
							hsa-mir-19b-3p	MIMAT0000074	NCBP2	22916	CLASH	23622248	Unspecified
							hsa-mir-19b-3p	MIMAT0000074	TPGS2	25941	CLASH	23622248	Unspecified
							hsa-mir-19b-3p	MIMAT0000074	EIF3L	51386	CLASH	23622248	Unspecified
							hsa-mir-19b-3p	MIMAT0000074	MRPL32	64983	CLASH	23622248	Unspecified
							hsa-mir-19b-3p	MIMAT0000074	ZFHX4	79776	CLASH	23622248	Unspecified
							hsa-mir-20a-5p	MIMAT0000075	ABCA3	21	CLASH	23622248	Unspecified
							hsa-mir-20a-5p	MIMAT0000075	ADSS	159	CLASH	23622248	Unspecified
							hsa-mir-20a-5p	MIMAT0000075	BACH1	571	CLASH	23622248	Unspecified
							hsa-mir-20a-5p	MIMAT0000075	CCNB1	891	CLASH	23622248	Unspecified
							hsa-mir-20a-5p	MIMAT0000075	ECI1	1632	CLASH	23622248	Unspecified
							hsa-mir-20a-5p	MIMAT0000075	PHC1	1911	CLASH	23622248	Unspecified
							hsa-mir-20a-5p	MIMAT0000075	FBL	2091	CLASH	23622248	Unspecified
							hsa-mir-20a-5p	MIMAT0000075	FGF7	2252	CLASH	23622248	Unspecified
							hsa-mir-20a-5p	MIMAT0000075	FHL3	2275	CLASH	23622248	Unspecified
							hsa-mir-20a-5p	MIMAT0000075	FLNA	2316	CLASH	23622248	Unspecified
							hsa-mir-20a-5p	MIMAT0000075	GDI2	2665	CLASH	23622248	Unspecified
							hsa-mir-20a-5p	MIMAT0000075	INSIG1	3638	CLASH	23622248	Unspecified
							hsa-mir-20a-5p	MIMAT0000075	LDHB	3945	CLASH	23622248	Unspecified
							hsa-mir-20a-5p	MIMAT0000075	ATP6	4508	CLASH	23622248	Unspecified
							hsa-mir-20a-5p	MIMAT0000075	NAP1L1	4673	CLASH	23622248	Unspecified
							hsa-mir-20a-5p	MIMAT0000075	YBX1	4904	CLASH	23622248	Unspecified
							hsa-mir-20a-5p	MIMAT0000075	CDK16	5127	CLASH	23622248	Unspecified
							hsa-mir-20a-5p	MIMAT0000075	PGK1	5230	CLASH	23622248	Unspecified
							hsa-mir-20a-5p	MIMAT0000075	PHYH	5264	CLASH	23622248	Unspecified
							hsa-mir-20a-5p	MIMAT0000075	CTSA	5476	CLASH	23622248	Unspecified
							hsa-mir-20a-5p	MIMAT0000075	PPP2R1A	5518	CLASH	23622248	Unspecified
							hsa-mir-20a-5p	MIMAT0000075	PSMD2	5708	CLASH	23622248	Unspecified
							hsa-mir-20a-5p	MIMAT0000075	PTPRS	5802	CLASH	23622248	Unspecified
							hsa-mir-20a-5p	MIMAT0000075	ALDH18A1	5832	CLASH	23622248	Unspecified
							hsa-mir-20a-5p	MIMAT0000075	PYGB	5834	CLASH	23622248	Unspecified
							hsa-mir-20a-5p	MIMAT0000075	RFC3	5983	CLASH	23622248	Unspecified
							hsa-mir-20a-5p	MIMAT0000075	RPL18A	6142	CLASH	23622248	Unspecified
[truncated: 39,603 more rows]
