# Supplementary material for: Machine learning multi-omics analysis reveals cancer driver dysregulation in pan-cancer cell lines compared to primary tumors
Source: Commun Biol. 2022 Dec 13;5:1367. doi: 10.1038/s42003-022-04075-4 (PMC9747808; doi:10.1038/s42003-022-04075-4)
Supplement: Supplementary file 6 — Supplementary Data 3 [file 42003_2022_4075_MOESM6_ESM.xlsx]

## Sheet: Cell Type Markers
Cell Type Markers
Cell Type	Gene	Source PMID
HCC	AFP, MDK, GPC3, GOLM1, YY1AP1, PLK1, NELFE	31941899
Myeloid-derived	HLA-DQB1, CD68	31941899
Endothelial	KDR, VWF	31941899
CAF	ACTA2	31941899
B Cells	IGJ	31941899
Cell Line	ALDH1A1	29315726

## Sheet: DE
Single cell differential expression analysis
HCC Tumor vs. Cell Line	HCC Tumor (malignant only) vs. Cell Line	All Samples Compared
Up in Tumor	Up in Tumor (malignant)	Up in Cell Line	Up in Tumor Sample 1	Up in Tumor Sample 2	Up in Tumor Sample 3	Up in Tumor Sample 4	Up in Tumor Sample 5	Up in Tumor Sample 6	Up in Tumor Sample 7
HLA-B	HLA-B	PFN1	PEG10	A2M	ITIH3	A2M	GSTA2	DUSP1	MT-ATP8
HSPB1	HPX	CYBA	SPINK1	IGFBP2	MAT1A	MAT1A	MGST1	ATF3	MTRNR2L8
APCS	MGST1	ID1	AHSG	C1R	A2M	HRG	APCS	IGFBP2	MTRNR2L12
HPX	APCS	PKM	IGF2	AHSG	ALDH1L1	ITIH3	HLA-B	JUNB	CPS1
ITIH3	ORM2	KRT8	METTL12	HMGCS2	HGD	IGF2	FGL1	JUN	TF
MAT1A	FGL1	RPL26	CSTA	MAT1A	HRG	AHSG	GSTA1	IER2	HPX
MTRNR2L8	TF	RANBP1	FXYD1	CYP2D6	CYP2C8	MT-ATP8	CYP2E1	IGFBP1	MTRNR2L2
LGALS1	CYP2E1	FABP5	NPW	ITIH3	MT2A	HMGCS2	AKR1B10	HTRA1	APCS
MT-ATP8	CPS1	S100A11	MARCKS	HRG	AHSG	NPW	CHI3L1	RHOB	SLPI
BTG1	HSPB1	ID3	PABPC1	LY6E	MT-ATP8	PGLYRP2	HPX	CXCL2	7SK-2
CTSD	MAT1A	KRT18	PABPC4	CYP4F3	CYP4F3	TF	LYZ	FOS	CYP2E1
JUN	MTRNR2L8	SNRPB	RPL26	RNF213	MLXIPL	SPP2	HSPA6	SLC9A3R2	MAT1A
CYP2E1	CTSD	H2AFZ	LGALS3BP	ALDH1L1	GCGR	PABPC4	SLPI	C10orf10	PSAP
HSPA1B	GSTA2	S100A6	BPIFB2	ABCA8	C9	IFI6	ORM2	EGR1	HLA-B
FOS	DEFB1	AP1M2	TSHZ2	PGLYRP2	C1R	SPON2	HSPB1	DEFB1	COX7A1
CPS1	ITIH3	TUBA1B	A2M	CYP2C8	JUND	TIMP1	NNMT	KLF6	CRP
DUSP1	LBP	PPP1CA	GNAS	C9	TF	MTRNR2L2	CDKN1A	FGL1	ORM2
ORM2	SLPI	MRPL11	TCEAL8	SPON2	SPP2	RNF213	IGFBP1	IER3	DEFB1
DNAJB1	IGFBP1	CKB	PRMT2	CTSZ	RNF213	CYP3A5	DNAJB1	LCN2	CTSD
HSPA6	CHI3L1	NME1	APP	PPARA	LY6E	VNN1	DEFB1	NFKBIA	FGL1
MGST1	HMGCS2	S100A10	SEPW1	FXYD1	CYP2D6	C1R	JUN	PCK1	CST3
HRG	NNMT	TUBB4B	COL5A2	MLXIPL	IFI6	MT2A	CRP	KLF4	LGALS1
TF	PCK1	SH3BGRL3	SPON2	GCGR	HMGCS2	LGALS3BP	CTSD	LBP	COL18A1
CD14	CD14	C20orf24	S100A13	SPP2	SPON2	CD74	FOS	FOSB	CTC-241F20.3
CD74	BHMT	RP11-14N7.2	TFF2	TSHZ2	SELO	JUND	CYP7A1	HSPA1B	CHI3L1
DEFB1	HRG	VIM	CYP2D6	S100A16	LGALS3BP	CYP4F3	PCK1	CYP2A6	MTRNR2L1
FGL1	GSTA1	ACAT2	CETN3	H6PD	H6PD	CYP2C8	CPS1	HLA-DRA	ESR1
LBP	ALDH1L1	AFP	MAT1A	HMGCS1	HSD11B1	MTRNR2L12	CD14	CHI3L1	PCSK5
NNMT	MT-ATP8	CDKN3	FOXP1	PCOLCE	PABPC1	FXYD1	GADD45B	CD14	RNASEK
IGFBP4	HSPA6	HIST1H4C	FABP1	CYP4F12	NECAB2	S100A13	HSPA1B	IGFBP7	PNPLA7
IGFBP1	SAA1	YIF1A	MT1E	APP	CYP3A5	NGFRAP1	PDZK1IP1	C1QA	SAA1
ALDH1L1	JUN	TM4SF1	LY6E	SYNE2	CYP2B6	AL592183.1	DUSP1	NFKBIZ	AC022182.3
CHI3L1	CYP3A5	PTTG1	MEG3	ISG15	TYMP	CYP2D6	BHMT	TIMP3	IFNG
HLA-DRA	HSPA1B	ATP1B3	CCDC85B	ABI2	PIGR	S100A16	LBP	TXNIP	IFITM1
CDKN1A	BTG1	NGFRAP1	CYP4F3	TF	IGFBP2	BTG1	GLUL	C1R	SEMA3F
HMGCS2	IGFBP4	CKS2	PWAR6	CD9	MYOM1	TXNIP	CST3	IGFBP4	ARC
PCK1	DUSP1	STMN1	PBX1	CGNL1	COL18A1	PABPC1	FABP1	ZFP36	THSD1
IGFBP7	CXCL2	SELM	THBS1	CPS1	PABPC4	MDK	IGF1	SLPI	FCGR1B
BHMT	CYP2D6	SPINK1	MT2A	PABPC4	VNN1	ABCA8	COX7A1	DDIT3	EBF1
SAA1	LGALS1	NMB	RBP1	CPM	CPS1	HSP90AA1	SLC40A1	CTSB	RP13-188A5.1
PNRC1	C1R	GNAS	MSI2	CD74	TSHZ2	IGFBP7	LCN2	NNMT	LILRB2
MTRNR2L12	LYZ	TPM2	RNF145	TYMP	S100A13	SEPW1	SAA1	GADD45B	SEMA5B
SLPI	CYP7A1	GSTP1	SOBP	PANK1	RHBG	CSTA	CD36	YWHAH	HBA2
GSTA2	CDKN1A	DSTN	WSB1	STAT2	MT1X	C9	BAG3	LITAF	RP4-539M6.22
CXCL2	LCN2	S100A13	DAB2	WDR45B	ABCA8	HES1	CXCL2	GDF15	CUBN
MTRNR2L2	GLUL	AKR1B1	CTNNB1	FOXP1	RPL26	FOXP1	SAT1	ELF3	DPEP2
TXNIP	FOS	UBE2C	MT1G	CYP2B6	MTRNR2L12	TSHZ2	TSC22D3	CDKN1A	CTD-2337J16.1
RHOB	MTRNR2L12	KIAA0101	TFF3	CHMP4A	CTSZ	WBP5	TF	PLIN2	HOXB5
CYP3A5	DNAJB1	KRT19	TIMP1	SEPW1	IL11RA	GCGR	BHLHE40	HES1	LDOC1L
JUNB	TXNIP	MT1G	VCAM1	ACSS2	PLXNB1	H6PD	GADD45G	TPM1	HS3ST2
C1R	IGFBP2	WBP5	NR2F1	C4orf48	CTNNB1	MARCKS	LGALS3	RP1-313I6.12	GNGT2
GSTA1	MLXIPL	BIRC5	CDK19	NFIB	LL22NC03-2H8.5	APP	PTGR1	COX7A1	FGD5
HLA-DRB1	PNRC1	MT1X	CTSZ	SVIL	FXYD1	MLXIPL	G0S2	ICAM1	KCNE4
LYZ	RHOB	MDK	VNN1	ATRN	PPARA	IGFBP4	RCAN2	HPX	ITGA8
CYP2D6	HTRA1	PDLIM7	MT1X	SLC9A3R2	RP11-553L6.5	CALD1	ZFAND2A	HSPB1	EXOC3L1
C1QA	SPP2	MT1F	ITGB1	SLC25A47	OGDHL	LY6E	EGR1	PDZK1IP1	SIGLEC9
HES1	FABP1	MARCKSL1	HMGCS1	BHMT	COL27A1	ISG15	C10orf10	PABPC1	CCM2L
HLA-DPB1	MTRNR2L2	LINC00152	7SK-2	MSI2	CD74	TRA2B	RNF144B	PPAP2A	IQGAP3
ATF3	CRP	MYL9	BCAM	NPW	UROC1	WSB1	LGALS1	HLA-B	CLEC4A
CYP7A1	PGLYRP2	TPM4	CTSB	FLNB	PGLYRP2	PIGR	SOD2	TYMP	CCL3L1
PSAP	AKR1B10	FKBP1A	PAG1	CYP3A5	ST3GAL1	PEG10	RP1-313I6.12	MTRNR2L8	ARMCX2
LCN2	CYP2C8	MT1E	MARCKSL1	MAGI1	LAMB2	MAGI1	MYLIP	GLUL	VAV1
HTRA1	COX7A1	TUBB6	ABCA1	GOLGA8B	IGF2	LPP	HSPH1	EGFL7	DOK5
GLUL	PDZK1IP1	2021-09-07	KIAA1147	DYNLL2	THBS1	MTRNR2L8	MROH8	PPP1R15A	HRH1
COX7A1	SLC40A1	TAGLN	CYP2E1	S100A13	MLLT6	CTNNB1	NBPF18P	IRF1	GUCY1A2
C1QB	CD74	UBE2S	BAZ1B	CCDC85B	PRODH	ITGB1	IFI27	CXCL3	POMC
EGR1	HLA-DRA	MT1M	NET1	ACACB	D2HGDH	STAT1	SERPINH1	INSR	COL21A1
HLA-DPA1	LITAF	ANXA3	TF	LGALS3BP	LENG8	ADIRF	SAA2	CD74	PLCL1
LITAF	ATF3	ABRACL	CHMP4A	SH3BGRL3	CGNL1	C4orf48	DNAJB4	CYP3A5	EPHA4
TYROBP	EGR1	RABL6	WBP5	AKAP8L	PSAP	METTL12	DERL3	TMPRSS6	SNX20
IFI27	CYP2A6	KPNA2	FNIP2	LPP	ATRN	CTSZ	MAFB	HES4	RERG
ZFP36	IGFBP7	CTSC	VAT1	OGDHL	TIMP1	ALDH1L1	RERGL	COL18A1	FPR1
TYMP	TYMP	FLNA	COL27A1	LMO4	AL592183.1	IFI27	PNRC1	GADD45G	WFDC1
A2M	TIMP3	CDC20	PLXNB1	PTGR1	CETN3	CETN3	DUSP2	ACTB	PLD4
LIPA	LIPA	CCND1	RNF213	XRRA1	PABPC1L	LAMB2	IER5	PFN1	LILRB5
MLXIPL	CYP4F3	PRSS23	ABI2	IGFBP4	PANK1	THBS1	CALCA	BHMT	IL4I1
TIMP3	TMPRSS6	CSRP2	PSMD5-AS1	IFI6	SEPW1	PRMT2	LIPA	SAA1	OSM
CST3	RP1-313I6.12	MIR4435-1HG	SEC14L1	CALD1	IFI27L2	CHMP4A	HMCN1	MYLIP	GPR20
CYP2C8	SAA2	CCNB1	UTRN	ST3GAL1	AKAP8L	RP11-553L6.5	TIMP3	HLA-DRB1	TNFAIP8L2
JUND	C10orf10	HMGB2	PGLYRP2	TEAD1	DYNLL2	MSI2	RP11-431K24.1	TPP1	SHROOM4
SPP2	C9	CDK1	PALLD	NGFRAP1	C17orf70	PPP1R3B	RP11-473M20.16	JUND	A4GALT
CTSB	AHSG	NTS	HGF	CTNNB1	NPW	PLXNB1	TPM1	YBX3	SLC8A1
MAFB	C1QA	GLA	IFI6	BTG1	GIGYF1	BCL6	ERO1LB	KRT8	CPNE5
BAG3	HES1	PHLDA1	CALD1	SCPEP1	APOL2	SH3BGRL3	ANKRD37	DNAJB4	CD200
HLA-DRB5	GADD45G	PEG10	JUND	GNB5	SYMPK	RPL26	SHE	LIPA	RSAD2
PGLYRP2	MYOM1	MT1H	MTRNR2L2	PBDC1	FBXO31	UBD	ATF3	PLK2	PTPLAD2
SLC40A1	TPP1	NPPB	LAMB2	WSB1	DBH-AS1	HLA-DRA	FZD8	C1QB	TMEM255B
CRP	ERO1LB	S100A16	LPP	TPP1	MAGI1	TSPYL1	CCL18	CTSL	PREX2
IGFBP2	JUNB	S100P	XRRA1	CROCCP2	PARP10	CD59	F13A1	ORM2	GPIHBP1
HLA-DMA	MAFB	SEPW1	TPP1	RP11-553L6.5	WDR6	PNRC1	ZNF556	MTRNR2L12	C2CD4B
CLK1	SOD2	EMP3	KCNQ1OT1	ADIRF	MYO15B	ZFP36L2	CCL8	BTG1	RP11-760N9.1
IFI6	PSAP	ANXA1	ST3GAL1	CTSB	SH3BGRL3	ARGLU1	TOX2	TUBB4B	SMOC2
FOSB	HGD	ACTB	HNRNPL	ZFP36L2	HGFAC	PLGLB1	CD33	CTSD	ADAMTS5
ITGB1	C1QB	ARHGAP29	COLEC11	ARHGAP29	STAT2	SAT1	RNF135	CD59	LY75
HLA-DQB1	7SK-2	XIST	CSNK1E	AL592183.1	CYP4F12	COL27A1	IGSF6	CYP2E1	TEK
TPP1	COL18A1	CAPG	NPTN	CDC42BPA	ATG4B	LMO4	ACKR3	APCS	ARHGEF15
CTSS	CLK1	CD7	CDC42SE2	CETN3	FOXP1	RP11-640M9.1	ABCG1	DERL3	DCHS1
PABPC1	INSR	MT2A	AL592183.1	PNRC1	CTAG2	MLLT6	CLECL1	CA2	SYNPO2
HES4	CGNL1	CCDC85B	TSPYL1	CD59	RP11-611L7.1	TYMP	IGSF21	DNAJB1	ARHGAP6
LAPTM5	IGF1	IL18	ENPP2	METTL12	TMPRSS6	PANK1	P2RY13	ADM	KCNJ2
KLF4	SPON2	JAG1	OGT	IFIT2	CROCCP2	PBDC1	RPS6KA2	BAG3	NOVA2
