# Supplementary material for: Machine learning multi-omics analysis reveals cancer driver dysregulation in pan-cancer cell lines compared to primary tumors
Source: Commun Biol. 2022 Dec 13;5:1367. doi: 10.1038/s42003-022-04075-4 (PMC9747808; doi:10.1038/s42003-022-04075-4)
Supplement: Supplementary file 7 — Supplementary Data 4 [file 42003_2022_4075_MOESM7_ESM.xlsx]

## Sheet: miRNA
69 miRNA related to the 4 cancer driver pathways by mirNet
miRNA ID
mir-17
mir-18a
mir-19a
mir-19b
mir-20a
mir-29a
mir-93
mir-29b
mir-106a
mir-107
mir-196a
mir-148a
mir-130a
mir-138
mir-140
mir-152
mir-194
mir-106b
mir-29c
mir-301a
mir-130b
mir-370
mir-148b
mir-339
mir-196b
mir-20b
mir-491
mir-193b
mir-519d
mir-454
mir-26a
mir-26b
mir-124
mir-155
mir-1297
let-7a
let-7b
let-7c
let-7d
let-7e
let-7f
mir-15a
mir-16
mir-28
mir-30a
mir-33a
mir-98
mir-129
mir-30c
mir-7
mir-205
mir-15b
mir-30b
mir-145
mir-9
mir-149
mir-186
mir-195
mir-206
mir-379
mir-382
mir-424
mir-497
mir-539
mir-613
mir-33b
mir-876
mir-1
mir-301b

## Sheet: Cytoscape input
Nodes and edges used as input to Cytoscape visualization
Nodes				Edges (relationships from Cytoscape)
Nodes	Node Type	Node LFC (CCLE-TCGA)		Source	Target
mir-17	miRNA	-0.170974		mir-17	H19
mir-18a	miRNA	-0.279946		mir-18a	H19
mir-19a	miRNA	-0.410649		mir-19a	H19
mir-19b	miRNA	-0.433432		mir-19b	H19
mir-20a	miRNA	-0.561417		mir-20a	H19
mir-29a	miRNA	0.0100046		mir-29a	H19
mir-93	miRNA	0.0923548		mir-93	H19
mir-29b	miRNA	0.0318342		mir-29b	H19
mir-106a	miRNA	-0.853078		mir-106a	H19
mir-107	miRNA	-0.0042747		mir-107	H19
mir-196a	miRNA	-0.292577		mir-196a	H19
mir-148a	miRNA	0.163058		mir-148a	H19
mir-130a	miRNA	-0.236559		mir-130a	H19
mir-138	miRNA	-0.499245		mir-138	H19
mir-140	miRNA	0.120212		mir-140	H19
mir-152	miRNA	0.143028		mir-152	H19
mir-194	miRNA	0.655821		mir-194	H19
mir-106b	miRNA	-0.291211		mir-106b	H19
mir-29c	miRNA	0.183306		mir-29c	H19
mir-301a	miRNA	-0.211068		mir-301a	H19
mir-130b	miRNA	-0.0983891		mir-130b	H19
mir-370	miRNA	0.239406		mir-370	H19
mir-148b	miRNA	0.0168923		mir-148b	H19
mir-339	miRNA	0.0706375		mir-339	H19
mir-196b	miRNA	0.586997		mir-196b	H19
mir-20b	miRNA	-0.995535		mir-20b	H19
mir-491	miRNA	-0.14545		mir-491	H19
mir-193b	miRNA	-0.263992		mir-193b	H19
mir-519d	miRNA	1.79594		mir-519d	H19
mir-454	miRNA	0.0269194		mir-454	H19
mir-26a	miRNA	0.0108242		mir-26a	LINC00240
mir-26b	miRNA	0.0557027		mir-26b	LINC00240
mir-124	miRNA	0.851076		mir-124	LINC00240
mir-155	miRNA	0.141744		mir-155	LINC00240
mir-1297	miRNA	-0.518844		mir-1297	LINC00240
let-7a	miRNA	-0.0240343		let-7a	LINC00665
let-7b	miRNA	0.0693649		let-7b	LINC00665
let-7c	miRNA	0.238198		let-7c	LINC00665
let-7d	miRNA	-0.21713		let-7d	LINC00665
let-7e	miRNA	0.0925447		let-7e	LINC00665
let-7f	miRNA	0.0879842		let-7f	LINC00665
mir-15a	miRNA	-0.210004		mir-15a	CERS6-AS1
mir-16	miRNA	-0.355502		mir-15a	IQCH-AS1
mir-28	miRNA	0.0500424		mir-15a	LINC00707
mir-30a	miRNA	0.233328		mir-16	CERS6-AS1
mir-33a	miRNA	0.216366		mir-16	IQCH-AS1
mir-98	miRNA	0.0652826		mir-16	LINC00707
mir-129	miRNA	1.46438		mir-18a	LINC00622
mir-30c	miRNA	0.0313005		mir-26a	DLGAP1-AS1
mir-7	miRNA	-0.188159		mir-26a	LINC00847
mir-205	miRNA	0.947809		mir-26b	DLGAP1-AS1
mir-15b	miRNA	-0.367818		mir-26b	LINC00847
mir-30b	miRNA	0.141527		mir-28	LINC00665
mir-145	miRNA	0.152382		mir-30a	LINC00707
mir-9	miRNA	1.96388		mir-33a	LINC00665
mir-149	miRNA	0.342393		mir-98	LINC00665
mir-186	miRNA	0.0117476		mir-107	LINC00707
mir-195	miRNA	0.169636		mir-129	LINC00665
mir-206	miRNA	3.59544		mir-30c	LINC00707
mir-379	miRNA	0.45251		mir-7	LINC00665
mir-382	miRNA	0.531796		mir-205	LINC00707
mir-424	miRNA	0.151335		mir-15b	CERS6-AS1
mir-497	miRNA	0.33189		mir-15b	IQCH-AS1
mir-539	miRNA	-0.0116506		mir-15b	LINC00707
mir-613	miRNA	-0.553363		mir-30b	LINC00707
mir-33b	miRNA	-0.215879		mir-138	LINC00665
mir-876	miRNA	-0.419551		mir-145	IQCH-AS1
mir-1	miRNA	1.12742		mir-145	LINC00707
mir-301b	miRNA	-0.524176		mir-9	LINC00665
H19	lncRNA	-1.25719		mir-149	DLGAP1-AS1
LINC00240	lncRNA	-1.29242		mir-186	LINC00665
LINC00665	lncRNA	-0.300068		mir-195	CERS6-AS1
CERS6-AS1	lncRNA	-1.30231		mir-195	IQCH-AS1
IQCH-AS1	lncRNA	-0.136431		mir-195	LINC00707
LINC00707	lncRNA	1.20442		mir-206	LINC00707
LINC00622	lncRNA	-0.811523		mir-379	LINC00665
DLGAP1-AS1	lncRNA	-0.323584		mir-382	LINC00707
LINC00847	lncRNA	-0.516301		mir-424	CERS6-AS1
LBX2-AS1	lncRNA	-0.450075		mir-424	IQCH-AS1
LIMD1-AS1	lncRNA	-0.324242		mir-424	LINC00707
CCND2	TP53 Signaling	-1.49611		mir-491	LBX2-AS1
PNRC1	NFKB Signaling	-0.567722		mir-193b	LIMD1-AS1
SIK1	NFKB Signaling	-0.417233		mir-497	CERS6-AS1
RHOB	IL2/STAT5 Signaling	-0.576255		mir-497	IQCH-AS1
ENG	KRAS Signaling	-0.916777		mir-497	LINC00707
CLCA2	TP53 Signaling	-1.55781		mir-539	LINC00707
PRAF2	IL2/STAT5 Signaling	-0.400115		mir-613	LINC00707
DNMBP	KRAS Signaling	-0.0120514		mir-33b	LINC00665
LRIG1	IL2/STAT5 Signaling	-0.572326		mir-876	LINC00707
TRIB2	KRAS Signaling	-0.341662		mir-1297	DLGAP1-AS1
NR4A1	NFKB Signaling	-0.628468		mir-1297	LINC00847
COL6A1	IL2/STAT5 Signaling	-0.746196		let-7a	CCND2
DTNB	KRAS Signaling	-0.225892		let-7a	PNRC1
TG	KRAS Signaling	-2.31584		let-7a	SIK1
SLC2A3	IL2/STAT5 Signaling	-0.319097		let-7b	RHOB
BHLHE40	IL2/STAT5 Signaling	-0.39096		let-7b	CCND2
RPL36	TP53 Signaling	-0.102849		let-7b	ENG
ITGB4	TP53 Signaling	-0.606298		let-7b	CLCA2
ABCA1	NFKB Signaling	-0.681884		let-7b	PRAF2
DUSP2	NFKB Signaling	-0.476781		let-7b	DNMBP
EGR2	NFKB Signaling	-1.89221		let-7b	LRIG1
RRAGD	IL2/STAT5 Signaling	-0.585545		let-7c	RHOB
ETS2	NFKB Signaling	-0.268644		let-7c	PRAF2
BTG1	TP53 Signaling	-0.4026		let-7c	TRIB2
NR4A2	NFKB Signaling	-0.760923		let-7d	NR4A1
TGIF1	NFKB Signaling	-0.142298		let-7e	COL6A1
PHLDA1	IL2/STAT5 Signaling	-0.0120054		let-7e	DTNB
MFSD6	KRAS Signaling	-0.254505		let-7f	TG
ETV4	IL2/STAT5 Signaling	0.239317		mir-15a	CCND2
FGFR3	KRAS Signaling	-0.535641		mir-15a	SLC2A3
MMP10	KRAS Signaling	-1.00629		mir-15a	BHLHE40
NFKBIE	NFKB Signaling	-0.389047		mir-15a	RPL36
GPNMB	KRAS Signaling	-0.930385		mir-15a	SIK1
PITPNC1	TP53 Signaling	-0.30406		mir-16	CCND2
ZFP36	NFKB Signaling	-0.61562		mir-16	ITGB4
GM2A	TP53 Signaling	-0.256367		mir-16	SLC2A3
CEBPD	NFKB Signaling	-1.05164		mir-16	BHLHE40
SPARCL1	KRAS Signaling	-3.62232		mir-16	RPL36
LAPTM5	KRAS Signaling	-1.4965		mir-16	SIK1
ZNF277	KRAS Signaling	-0.089819		mir-17	ABCA1
SPRY4	IL2/STAT5 Signaling	-0.196747		mir-17	CCND2
GALM	IL2/STAT5 Signaling	-0.467139		mir-17	DUSP2
MARCKS	NFKB Signaling	-0.33063		mir-17	EGR2
EFNA1	NFKB Signaling	-0.801421		mir-17	PNRC1
PKP1	KRAS Signaling	-1.29406		mir-17	DNMBP
PRRX1	KRAS Signaling	-1.53266		mir-17	RRAGD
GLIPR2	IL2/STAT5 Signaling	-0.678545		mir-17	SIK1
PLEK2	KRAS Signaling	-0.247955		mir-18a	ETS2
DUSP6	KRAS Signaling	-0.16719		mir-19a	ABCA1
GUCY1B3	IL2/STAT5 Signaling	-1.1766		mir-19a	RHOB
SYNPO	KRAS Signaling	-0.868552		mir-19a	BTG1
				mir-19a	CCND2
				mir-19a	NR4A2
				mir-19a	TGIF1
				mir-19a	PNRC1
				mir-19a	PHLDA1
				mir-19a	MFSD6
				mir-19a	RRAGD
				mir-19b	RHOB
				mir-19b	BTG1
				mir-19b	CCND2
				mir-19b	TGIF1
				mir-19b	PNRC1
				mir-19b	PHLDA1
				mir-19b	MFSD6
				mir-19b	RRAGD
				mir-20a	ABCA1
				mir-20a	CCND2
				mir-20a	DUSP2
				mir-20a	EGR2
				mir-20a	PNRC1
				mir-20a	RRAGD
				mir-20a	SIK1
				mir-26a	ABCA1
				mir-26a	CCND2
				mir-26a	PNRC1
				mir-26a	PHLDA1
				mir-26a	DNMBP
				mir-26b	ABCA1
				mir-26b	BTG1
				mir-26b	CCND2
				mir-26b	DTNB
				mir-26b	ETV4
				mir-26b	FGFR3
				mir-26b	MMP10
				mir-26b	NFKBIE
				mir-26b	GPNMB
				mir-26b	PNRC1
				mir-26b	PHLDA1
				mir-26b	DNMBP
				mir-26b	PITPNC1
				mir-28	SIK1
				mir-29a	CCND2
				mir-29a	DUSP2
				mir-29a	ZFP36
				mir-30a	RHOB
				mir-30a	ITGB4
				mir-33a	ABCA1
				mir-33a	GM2A
				mir-93	ABCA1
				mir-93	DUSP2
				mir-93	EGR2
				mir-93	NR4A1
				mir-93	PNRC1
				mir-93	RRAGD
				mir-93	SIK1
				mir-98	CCND2
				mir-98	CEBPD
				mir-98	SLC2A3
				mir-98	SPARCL1
				mir-98	PNRC1
				mir-98	LRIG1
				mir-29b	CCND2
				mir-29b	DUSP2
				mir-106a	DUSP2
				mir-106a	SLC2A3
				mir-106a	PNRC1
				mir-106a	RRAGD
				mir-106a	SIK1
				mir-107	SLC2A3
				mir-196a	CCND2
				mir-196a	NR4A1
				mir-129	GM2A
				mir-129	NR4A2
				mir-129	LAPTM5
				mir-129	PNRC1
				mir-129	ZNF277
				mir-129	SPRY4
				mir-129	GALM
				mir-148a	SLC2A3
				mir-148a	SIK1
				mir-30c	CCND2
				mir-7	PITPNC1
				mir-205	GM2A
				mir-205	MARCKS
				mir-15b	CCND2
				mir-15b	MARCKS
				mir-15b	SLC2A3
				mir-15b	BHLHE40
				mir-15b	RPL36
				mir-15b	SIK1
				mir-30b	RRAGD
				mir-124	CCND2
				mir-124	DUSP2
				mir-124	EFNA1
				mir-124	EGR2
				mir-124	NR4A1
				mir-124	PKP1
				mir-124	PRRX1
				mir-124	DNMBP
				mir-124	LRIG1
				mir-124	GLIPR2
				mir-130a	BTG1
				mir-130a	CCND2
				mir-130a	PNRC1
				mir-130a	RRAGD
				mir-130a	SIK1
				mir-138	PLEK2
				mir-140	CEBPD
				mir-145	BTG1
				mir-145	DUSP6
				mir-152	FGFR3
				mir-152	SIK1
				mir-9	EFNA1
				mir-9	PRRX1
				mir-149	ETS2
				mir-149	LRIG1
				mir-186	RHOB
				mir-186	GUCY1B3
				mir-186	TGIF1
				mir-186	RPL36
				mir-194	SPRY4
				mir-195	CCND2
				mir-195	SLC2A3
				mir-195	BHLHE40
				mir-195	RPL36
				mir-195	SIK1
				mir-206	CCND2
				mir-206	NR4A2
				mir-155	CCND2
				mir-155	ITGB4
				mir-155	MARCKS
				mir-155	ZFP36
				mir-155	PRAF2
				mir-155	GLIPR2
				mir-106b	ABCA1
				mir-106b	CCND2
				mir-106b	DUSP2
				mir-106b	PRRX1
				mir-106b	PNRC1
				mir-106b	TRIB2
				mir-106b	RRAGD
				mir-106b	SIK1
				mir-29c	CCND2
				mir-29c	DUSP2
				mir-301a	BTG1
				mir-301a	CCND2
				mir-301a	PNRC1
				mir-301a	RRAGD
				mir-301a	SIK1
				mir-130b	BTG1
				mir-130b	CCND2
				mir-130b	EGR2
				mir-130b	PNRC1
				mir-130b	RRAGD
				mir-130b	SIK1
				mir-370	GALM
				mir-379	SPRY4
				mir-382	CCND2
				mir-148b	PKP1
				mir-148b	SIK1
				mir-339	SYNPO
				mir-196b	ETS2
				mir-424	CCND2
				mir-424	SLC2A3
				mir-424	SIK1
				mir-20b	ABCA1
				mir-20b	DUSP2
				mir-20b	PNRC1
				mir-20b	RRAGD
				mir-20b	SIK1
				mir-491	SPRY4
				mir-193b	PLEK2
				mir-497	CCND2
				mir-497	SLC2A3
				mir-497	SIK1
				mir-519d	ABCA1
				mir-519d	DUSP2
				mir-519d	PNRC1
				mir-519d	RRAGD
				mir-519d	SIK1
				mir-539	SLC2A3
				mir-613	ABCA1
				mir-33b	ABCA1
				mir-33b	GM2A
				mir-454	BTG1
				mir-454	CCND2
				mir-454	BHLHE40
				mir-454	PNRC1
				mir-454	RRAGD
				mir-454	SIK1
				mir-876	ZNF277
				mir-1297	CCND2
				mir-1297	PHLDA1
				mir-1297	TRIB2
				mir-1	ITGB4
				mir-1	MARCKS
				mir-301b	BTG1
				mir-301b	CCND2
				mir-301b	PNRC1
				mir-301b	RRAGD
				mir-301b	SIK1
